# Supplementary material for: Factors impacting adherence to an exercise-based physical therapy program for individuals with low back pain
Source: PLoS One. 2022 Oct 20;17(10):e0276326. doi: 10.1371/journal.pone.0276326 (PMC9584523; doi:10.1371/journal.pone.0276326)
Supplement: S1 Data — (CSV) [file pone.0276326.s001.csv]

	sex	bmi	currentsmoker	VASscore	ODIscore	eq5d_score	start_age	diabetes	Radiculopathy	baseline_nsaid_use	baseline_narcotic_use	formaldischarge	strength_ftlbs*ROM	diagnosis	Adherent	visitnumber
1	female	NA	NA	20	NA	NA	75	NA	no	NA	NA	Yes	NA	Nonspecific	Yes	1
2	female	32.91883455	no	60	44	0.704	50	no	yes	None	1-2/day	No	NA	Disc	No	1
3	female	NA	NA	NA	NA	NA	67	NA	no	NA	NA	Yes	NA	Disc	Yes	NA
4	female	24.68912591	no	NA	12	0.778	40	no	yes	None	<1/day	No	NA	Stenosis	NA	NA
5	female	24.79717813	no	NA	NA	0.861	66	no	yes	None	None	Unknown	840	Stenosis	NA	NA
6	female	24.56060199	no	30	30	0.827	81	no	yes	None	None	Yes	400	Stenosis	Yes	10
7	female	29.17724609	no	NA	8	0.827	52	no	yes	1-2/day	NA	Yes	480	Nonspecific	Yes	NA
8	male	24.32525952	no	70	33	NA	84	NA	no	<1/day	None	Unknown	600	Stenosis	No	6
9	female	23.33415014	no	NA	20	1	53	no	no	3+/day	NA	Yes	600	Nonspecific	Yes	NA
10	female	26.03703704	yes	NA	50	0.635	43	no	no	1-2/day	1-2/day	Unknown	400	Disc	NA	NA
11	female	21.45385742	yes	60	48	0.616	35	no	yes	1-2/day	1-2/day	Yes	0	Disc	Yes	20
12	male	29.1560571	no	40	24	0.703	36	no	yes	<1/day	NA	Unknown	1400	Stenosis	No	13
13	male	28.28639053	no	80	46	0.586	53	no	yes	None	None	Unknown	1200	Stenosis	No	3
14	male	NA	no	75	70	0.352	43	yes	yes	NA	3+/day	Unknown	600	Nonspecific	No	10
15	female	23.12828402	no	10	34	0.367	70	no	yes	3+/day	3+/day	Yes	760	Disc	Yes	19
16	female	19.96686391	no	20	24	0.703	27	no	no	<1/day	<1/day	Unknown	NA	Nonspecific	No	1
17	male	32.61254438	NA	NA	NA	NA	82	NA	yes	None	1-2/day	Unknown	760	Nonspecific	NA	NA
18	male	32.77226741	no	50	2	0.803	65	no	yes	NA	3+/day	Yes	1320	Nonspecific	Yes	1
19	female	23.7075977	no	40	11	0.79	55	no	no	None	NA	Unknown	1400	Nonspecific	No	14
20	male	30.84591837	no	10	40	0.534	29	no	no	None	None	Yes	1360	Nonspecific	Yes	1
21	female	NA	NA	35	NA	NA	57	NA	no	None	None	No	720	Disc	No	7
22	female	23.23810804	no	60	65	0.634	72	no	yes	1-2/day	NA	Yes	480	Spondy	Yes	15
23	female	NA	no	60	57	0.444	52	no	no	None	NA	Unknown	NA	Nonspecific	No	2
24	female	NA	no	0	24	0.784	77	no	no	None	None	Unknown	450	Stenosis	No	11
25	female	19.19554715	no	70	26	0.79	52	no	yes	1-2/day	<1/day	Yes	760	Nonspecific	Yes	18
26	male	26.14965398	no	70	12	0.861	37	no	no	None	None	No	720	Nonspecific	No	4
27	male	26.71508488	yes	80	45	NA	50	no	yes	None	None	Unknown	NA	Disc	No	2
28	male	30.34152749	NA	30	36	0.65	60	NA	yes	None	3+/day	Yes	800	Nonspecific	Yes	20
29	female	33.43638526	no	35	52	0.33	34	no	no	3+/day	NA	No	1200	Nonspecific	No	9
30	female	29.22524565	no	60	57	0.353	64	no	no	1-2/day	3+/day	No	400	Disc	No	10
31	female	32.88705725	no	100	64	0.619	59	yes	yes	1-2/day	1-2/day	No	880	Stenosis	No	5
32	male	31.00819156	no	60	64	0.323	43	no	no	None	None	Unknown	NA	Nonspecific	No	1
33	male	27.31674018	NA	20	16	0.826	31	NA	no	None	None	Unknown	1400	Nonspecific	No	13
34	male	27.25918367	no	30	20	0.678	33	no	yes	1-2/day	None	Yes	1600	Nonspecific	Yes	20
35	female	28.51675485	no	60	20	0.741	22	no	no	None	None	Yes	800	Nonspecific	Yes	19
36	male	NA	NA	30	28	0.732	65	NA	no	1-2/day	1-2/day	No	1800	Nonspecific	No	12
37	female	24.02832031	no	50	20	0.82	85	no	no	None	None	Yes	480	Nonspecific	Yes	4
38	female	19.73754883	no	60	37	0.659	66	no	yes	1-2/day	<1/day	No	480	Spondy	No	3
39	female	NA	no	60	38	0.818	74	no	yes	1-2/day	1-2/day	Yes	400	Nonspecific	Yes	19
40	male	29.1560571	no	40	56	0.337	34	yes	no	None	1-2/day	Yes	0	Disc	Yes	20
41	male	24.40514168	yes	20	22	0.818	37	no	no	3+/day	1-2/day	Unknown	NA	Nonspecific	No	2
42	male	31.32100691	no	30	17	0.846	71	yes	yes	None	1-2/day	No	560	Stenosis	No	3
43	male	28.3190918	no	50	52	NA	54	no	no	<1/day	1-2/day	Unknown	NA	Nonspecific	No	1
44	female	NA	no	70	34	0.682	43	no	no	None	None	Unknown	NA	Nonspecific	No	2
45	female	NA	no	70	48	0.723	74	no	no	1-2/day	1-2/day	Unknown	400	Disc	No	7
46	female	17.75252525	NA	NA	28	0.693	63	no	no	3+/day	None	Unknown	330	Nonspecific	NA	NA
47	male	28.88513514	no	30	11	0.832	70	no	no	1-2/day	NA	Yes	1240	Disc	Yes	14
48	female	29.17724609	yes	70	32	0.634	66	no	yes	3+/day	None	Unknown	NA	Disc	No	1
49	male	NA	no	NA	16	0.751	52	no	yes	None	NA	Unknown	1800	Nonspecific	NA	NA
50	female	NA	no	10	14	0.832	42	no	no	<1/day	None	Yes	1000	Nonspecific	Yes	18
51	male	NA	no	NA	20	0.753	40	no	no	<1/day	NA	Unknown	NA	Disc	NA	NA
52	female	NA	no	60	20	0.861	39	no	no	None	None	Unknown	1000	Nonspecific	No	3
53	female	NA	no	80	18	0.833	73	no	yes	3+/day	3+/day	No	300	Nonspecific	Yes	18
54	male	NA	no	35	42	0.591	63	no	yes	None	None	Yes	800	Disc	Yes	16
55	male	NA	NA	NA	16	0.684	33	NA	yes	None	None	Unknown	1080	Nonspecific	NA	NA
56	male	26.54183673	no	60	28	0.783	56	no	yes	None	NA	Unknown	NA	Nonspecific	No	1
57	female	22.59412305	no	60	22	0.827	51	no	no	None	None	Yes	1400	Nonspecific	Yes	18
58	male	27.46439824	no	30	28	0.818	71	yes	no	None	NA	No	1200	Nonspecific	No	6
59	female	30.89355469	no	10	NA	0.827	30	no	yes	None	None	No	1000	Nonspecific	No	3
60	male	NA	no	40	24	NA	80	no	no	<1/day	3+/day	Unknown	810	Nonspecific	No	3
61	female	27.4609375	no	40	38	0.594	23	no	yes	1-2/day	1-2/day	Unknown	800	Nonspecific	No	6
62	male	19.76427336	no	20	18	0.818	79	no	yes	None	None	Yes	1120	Stenosis	Yes	20
63	female	NA	no	80	34	0.735	42	no	yes	1-2/day	None	Unknown	NA	Nonspecific	No	1
64	female	NA	no	30	14	0.79	59	no	no	None	None	Unknown	NA	Nonspecific	NA	NA
65	male	22.69018578	NA	30	8	1	72	NA	no	None	None	Yes	1400	Stenosis	Yes	12
66	male	31.56326531	no	30	34	0.643	27	no	yes	<1/day	None	Yes	1800	Disc	Yes	19
67	female	28.28639053	no	40	32	0.678	76	no	yes	None	<1/day	No	400	Nonspecific	No	5
68	female	27.4609375	no	70	46	0.477	45	no	no	None	None	No	600	Nonspecific	No	11
69	male	28.23081254	no	20	15	0.738	38	no	no	None	NA	Yes	1200	Nonspecific	Yes	19
70	male	24.20798898	no	60	26	0.643	86	yes	no	None	None	Unknown	NA	Spondy	No	4
71	male	25.8398307	no	80	2	0.827	40	no	yes	None	None	Yes	1200	Nonspecific	Yes	20
72	female	NA	no	NA	6	0.861	52	no	yes	None	None	No	600	Nonspecific	NA	NA
73	female	32.60986328	no	30	14	0.738	43	no	no	<1/day	None	Yes	600	Nonspecific	Yes	2
74	male	29.64641003	no	NA	42	0.659	36	no	no	<1/day	None	Unknown	NA	Nonspecific	NA	NA
75	female	26.62285587	no	NA	NA	0.704	47	no	no	<1/day	None	Yes	1000	Disc	Yes	NA
76	male	27.47292204	yes	20	12	0.861	32	no	no	None	None	Yes	1200	Nonspecific	Yes	14
77	female	24.79717813	no	NA	20	0.818	37	no	no	1-2/day	None	No	NA	Nonspecific	NA	NA
78	male	29.99466667	no	30	20	0.832	39	no	no	None	None	Yes	1800	Nonspecific	Yes	20
79	female	22.50086505	no	20	14	0.861	28	no	no	<1/day	None	Unknown	1000	Nonspecific	No	7
80	female	27.4609375	NA	40	22	0.826	39	NA	no	None	None	Yes	800	Nonspecific	Yes	20
81	male	27.28930664	yes	30	24	0.687	69	no	no	None	None	Yes	660	Spondy	Yes	20
82	male	27.12191358	no	10	46	0.689	47	no	no	1-2/day	1-2/day	Yes	800	Nonspecific	Yes	19
83	female	NA	NA	50	NA	NA	21	NA	no	None	None	Unknown	680	Nonspecific	No	7
84	male	26.49672684	no	40	55	0.689	65	no	no	1-2/day	1-2/day	No	600	Nonspecific	Yes	19
85	female	28.6191716	yes	80	40	0.512	56	no	yes	None	None	Unknown	780	Spondy	No	10
86	female	39.98678541	no	10	37	0.826	66	no	yes	<1/day	None	Yes	1000	Disc	Yes	15
87	male	25.8244898	yes	70	60	0.482	55	no	yes	3+/day	3+/day	Unknown	950	Nonspecific	No	4
88	female	21.2982847	no	0	2	0.744	62	no	yes	None	None	Unknown	1000	Disc	No	12
89	female	NA	no	0	48	0.519	66	no	yes	1-2/day	None	Yes	1000	Disc	Yes	1
90	male	24.40972222	no	20	36	0.675	61	no	no	<1/day	<1/day	Yes	1000	Disc	Yes	11
91	male	23.67244898	no	40	4	0.861	39	no	no	None	None	No	1200	Nonspecific	No	11
92	male	28.07118056	no	40	14	0.827	27	no	no	None	None	No	1800	Nonspecific	Yes	17
93	female	NA	yes	80	34	0.643	63	no	no	None	1-2/day	Unknown	NA	Nonspecific	No	1
94	female	27.31674018	no	40	26	0.79	48	no	no	3+/day	None	Yes	1000	Stenosis	Yes	20
95	male	22.2377551	no	20	28	0.818	28	no	no	1-2/day	None	Unknown	1200	Nonspecific	No	2
96	female	41.26485207	no	40	46	0.634	57	no	no	None	1-2/day	No	920	Disc	No	14
97	male	32.07498512	no	90	54	0.666	32	no	yes	None	1-2/day	No	NA	Disc	No	1
98	male	25.72433853	no	30	4	0.832	63	no	yes	<1/day	<1/day	Unknown	600	Nonspecific	No	11
99	female	19.4834971	no	NA	NA	0.756	46	no	no	1-2/day	1-2/day	Yes	520	Disc	Yes	NA
100	female	25.05680552	no	40	26	0.774	23	no	yes	<1/day	None	Unknown	1000	Disc	No	3
101	female	35.42454019	no	100	60	0.469	68	no	yes	None	3+/day	Yes	400	Stenosis	Yes	17
102	female	30.40657439	no	60	32	0.714	66	no	no	1-2/day	None	No	600	Spondy	Yes	16
103	male	24.32525952	no	0	11	0.861	85	yes	no	<1/day	None	Unknown	NA	Nonspecific	No	1
104	male	26.77631579	no	40	16	0.861	49	no	yes	None	None	Yes	920	Nonspecific	Yes	19
105	male	NA	no	20	6	0.861	38	no	no	<1/day	None	Unknown	1200	Disc	No	11
106	female	26.56840514	NA	20	NA	NA	61	NA	yes	None	None	Unknown	0	Spondy	No	8
107	female	29.04958678	NA	0	NA	NA	30	NA	no	NA	NA	Unknown	NA	Nonspecific	No	1
108	male	38.00821799	no	10	6	0.827	36	no	no	<1/day	None	Unknown	1400	Nonspecific	No	3
109	male	22.2379149	no	0	0	0.84	80	no	no	<1/day	None	Unknown	600	Stenosis	No	5
110	female	23.26102941	no	70	44	0.723	74	no	yes	<1/day	None	Yes	400	Nonspecific	Yes	20
111	female	NA	no	70	42	0.778	67	no	no	<1/day	<1/day	No	600	Stenosis	No	14
112	female	33.19722222	no	70	18	0.802	41	no	yes	<1/day	None	Unknown	1040	Nonspecific	No	5
113	male	28.62837838	no	30	20	0.723	27	no	yes	3+/day	None	Unknown	1600	Nonspecific	No	5
114	male	NA	no	20	12	0.789	61	no	yes	<1/day	<1/day	Unknown	NA	Nonspecific	No	2
115	male	27.79996142	no	30	38	0.79	84	no	no	1-2/day	None	Yes	0	Disc	Yes	14
116	male	26.95156107	NA	NA	NA	NA	53	NA	no	NA	NA	Unknown	NA	Disc	NA	NA
117	male	30.42763158	yes	NA	NA	0.353	66	no	no	3+/day	3+/day	Unknown	NA	Nonspecific	NA	NA
118	female	29.75495656	no	70	26	0.827	71	no	yes	<1/day	<1/day	Unknown	750	Disc	No	4
119	male	26.95945946	NA	60	NA	NA	48	NA	yes	None	None	Unknown	750	Disc	No	9
120	male	27.97404844	no	70	18	0.54	35	no	yes	1-2/day	1-2/day	Unknown	NA	Disc	No	1
121	male	29.41122449	no	NA	40	0.659	47	no	no	<1/day	<1/day	Yes	1000	Disc	Yes	NA
122	female	29.22524565	no	70	26	0.732	74	no	yes	None	1-2/day	No	400	Stenosis	No	2
123	male	NA	no	10	12	0.861	44	no	yes	<1/day	<1/day	No	NA	Nonspecific	No	1
124	male	28.88624567	no	50	14	0.682	76	no	no	1-2/day	None	Yes	1200	Nonspecific	Yes	20
125	male	25.08542388	yes	30	22	0.785	53	no	no	1-2/day	3+/day	Yes	800	Nonspecific	Yes	16
126	female	20.79881657	no	40	40	0.728	38	no	no	<1/day	None	Yes	680	Nonspecific	Yes	18
127	male	24.95857988	no	90	70	0.565	42	no	yes	3+/day	1-2/day	Unknown	NA	Nonspecific	No	1
128	male	26.45371972	no	60	62	0.437	82	yes	yes	None	None	Yes	450	Disc	Yes	19
129	female	26.62248521	no	60	44	0.651	27	no	no	None	<1/day	Yes	800	Nonspecific	Yes	18
130	male	40.1366782	no	40	10	0.738	51	no	no	None	None	Unknown	NA	Nonspecific	No	1
131	female	NA	no	0	24	0.778	70	yes	yes	None	None	No	400	Nonspecific	No	9
132	female	18.87939453	no	20	NA	0.756	25	no	no	1-2/day	<1/day	Yes	800	Disc	Yes	10
133	female	NA	no	30	42	0.791	70	no	no	None	None	Unknown	NA	Disc	No	1
134	female	NA	no	20	24	0.796	31	no	yes	<1/day	None	Yes	1200	Nonspecific	Yes	1
135	female	24.20798898	no	80	28	0.79	26	no	yes	1-2/day	None	No	720	Nonspecific	No	7
136	female	41.19140625	no	50	38	0.784	52	yes	no	<1/day	None	Unknown	400	Stenosis	No	5
137	male	27.9073724	no	70	6	1	49	no	no	<1/day	<1/day	Unknown	800	Nonspecific	No	3
138	male	21.09	no	60	32	0.647	48	no	no	<1/day	1-2/day	Unknown	NA	Disc	No	1
139	male	25.67567568	no	60	53	0.578	34	no	no	None	None	Yes	1000	Nonspecific	Yes	14
140	male	24.38979592	no	60	40	0.565	19	no	no	None	None	No	1200	Disc	No	3
141	male	25.84015963	no	20	38	0.519	66	no	no	1-2/day	1-2/day	Yes	2000	Disc	Yes	20
142	male	27.36591696	no	80	30	0.499	39	no	yes	None	<1/day	Yes	1000	Disc	Yes	19
143	female	33.8112793	no	40	38	0.597	33	no	no	None	None	Unknown	NA	Nonspecific	No	2
144	female	NA	no	60	8	0.861	69	no	no	None	None	Unknown	600	Nonspecific	No	5
145	female	29.04958678	no	40	10	0.827	39	no	no	None	None	Unknown	800	Nonspecific	No	7
146	male	20.91846856	no	30	14	0.861	53	no	yes	None	None	Yes	1000	Disc	Yes	20
147	male	32.48477211	no	NA	34	0.385	34	no	no	<1/day	1-2/day	No	1000	Nonspecific	NA	NA
148	female	19.39428711	no	80	20	0.647	81	yes	yes	3+/day	3+/day	Yes	600	Disc	Yes	1
149	male	22.85135135	no	20	10	0.783	54	no	no	<1/day	None	Yes	1600	Nonspecific	Yes	13
150	female	35.50505051	no	20	30	0.593	70	no	no	1-2/day	1-2/day	Yes	200	Disc	Yes	19
151	male	29.84163265	no	90	70	0.277	44	no	no	1-2/day	1-2/day	Unknown	NA	Disc	No	1
152	female	32.10403208	no	20	24	0.671	84	no	no	None	1-2/day	Unknown	NA	Nonspecific	No	1
153	male	NA	NA	70	22	0.709	55	NA	yes	None	<1/day	Yes	800	Disc	Yes	10
154	female	18.70776367	no	30	26	0.765	69	no	no	None	None	Yes	600	Nonspecific	Yes	13
155	female	25.74462891	no	60	40	0.572	81	no	yes	None	None	No	800	Stenosis	Yes	16
156	male	23.01031541	no	50	40	0.542	86	no	no	None	None	Yes	800	Nonspecific	Yes	19
157	female	21.96875	no	60	16	0.818	46	no	yes	None	None	No	800	Spondy	Yes	16
158	female	39.10177515	no	70	42	0.647	36	no	no	1-2/day	3+/day	Unknown	NA	Disc	No	1
159	female	39.85260771	yes	75	52	0.397	44	yes	no	1-2/day	3+/day	Unknown	NA	Nonspecific	No	2
160	female	21.58012487	no	30	32	0.676	66	no	no	<1/day	<1/day	No	520	Nonspecific	No	5
161	female	22.70773001	no	5	6	0.832	65	no	yes	None	None	Yes	720	Nonspecific	Yes	18
162	female	26.6027832	no	50	NA	NA	37	no	no	None	None	Unknown	1000	Nonspecific	No	4
163	male	29.68192907	no	NA	30	0.784	70	yes	yes	None	None	Yes	1200	Stenosis	Yes	NA
164	male	22.3755787	no	50	10	0.861	55	no	no	None	None	No	1200	Disc	No	8
165	male	30.10250865	no	50	10	0.803	74	no	yes	None	None	Yes	1200	Disc	Yes	15
166	male	31.00819156	no	90	26	0.676	74	yes	yes	None	None	Yes	1000	Nonspecific	Yes	20
167	male	32.07498512	no	10	31	0.756	67	no	yes	None	None	Yes	1400	Disc	Yes	20
168	male	25.10714286	yes	20	24	0.796	45	no	no	3+/day	None	No	1400	Disc	Yes	19
169	female	27.80826405	no	30	26	0.778	61	no	no	<1/day	<1/day	Yes	1080	Nonspecific	Yes	19
170	female	36.04248047	no	70	28	0.813	75	no	no	None	None	Unknown	450	Nonspecific	No	8
171	female	36.57648283	no	NA	22	0.79	32	no	no	<1/day	None	No	NA	Nonspecific	NA	NA
172	male	27.82201557	no	70	34	0.647	56	no	yes	None	None	Yes	1400	Spondy	Yes	20
173	male	26.3096458	no	0	32	0.756	56	no	no	None	None	Unknown	1600	Spondy	No	3
174	male	23.08594483	no	20	40	0.649	38	no	no	1-2/day	1-2/day	Yes	1050	Stenosis	Yes	18
175	male	23.32997269	no	60	26	0.714	75	no	yes	None	None	Yes	1000	Disc	Yes	18
176	male	NA	NA	NA	NA	NA	74	NA	no	NA	NA	Yes	NA	Spondy	Yes	NA
177	male	29.68192907	no	100	10	0.682	69	no	no	<1/day	<1/day	Unknown	2500	Nonspecific	No	3
178	male	24.80090073	no	40	18	0.659	36	no	yes	<1/day	<1/day	Yes	1200	Disc	Yes	19
179	female	20.29964497	no	50	62	0.471	48	no	no	<1/day	3+/day	Yes	1200	Nonspecific	Yes	20
180	male	23.95938776	no	80	32	0.584	60	no	yes	3+/day	3+/day	Yes	800	Stenosis	Yes	1
181	female	20.51525952	no	60	24	0.682	75	no	yes	None	None	No	400	Nonspecific	No	15
182	female	26.56840514	no	20	34	0.678	33	no	yes	1-2/day	1-2/day	No	1000	Disc	No	6
183	male	30.40657439	no	80	36	0.647	68	no	yes	3+/day	None	Yes	1000	Nonspecific	Yes	19
184	female	23.84705416	no	20	18	0.784	62	no	no	None	<1/day	Yes	1200	Spondy	Yes	20
185	male	29.97458517	no	60	18	0.786	51	no	no	1-2/day	None	Unknown	1200	Stenosis	No	5
186	female	19.73754883	no	40	38	0.79	34	no	no	None	<1/day	Unknown	NA	Nonspecific	No	1
187	male	29.85651974	yes	20	46	0.486	71	no	yes	3+/day	3+/day	No	NA	Stenosis	No	2
188	female	20.6657128	no	50	26	0.784	78	no	no	None	None	Yes	800	Nonspecific	Yes	17
189	female	NA	yes	20	48	0.49	57	no	no	3+/day	1-2/day	No	840	Stenosis	No	6
190	male	28.79332073	no	20	20	0.741	51	no	no	1-2/day	None	No	2200	Spondy	No	12
191	male	25.10216227	no	NA	12	0.796	70	no	yes	None	None	No	NA	Spondy	NA	NA
192	female	21.00316001	no	20	2	0.861	38	no	yes	<1/day	None	Yes	1000	Nonspecific	Yes	19
193	male	30.26990128	no	30	8	0.832	36	no	no	None	None	Yes	900	Nonspecific	Yes	19
194	female	20.11706556	no	20	16	0.774	23	no	no	<1/day	None	Yes	920	Nonspecific	Yes	20
195	male	21.52040816	no	60	18	0.827	23	no	no	1-2/day	1-2/day	Unknown	NA	Nonspecific	No	1
196	female	41.97014925	no	70	62	0.647	45	no	no	3+/day	None	Yes	720	Nonspecific	Yes	19
197	male	17.91009204	no	10	14	0.738	40	no	no	None	None	Yes	1400	Nonspecific	Yes	20
198	female	21.14167966	no	80	22	0.827	51	no	no	None	None	No	800	Disc	No	4
199	male	26.57844991	yes	20	68	0.352	61	no	yes	1-2/day	1-2/day	Yes	1400	Disc	Yes	10
200	male	22.73934047	no	NA	2	0.888	82	no	no	<1/day	None	Yes	800	Spondy	Yes	NA
201	female	NA	no	0	37	0.723	77	yes	yes	None	<1/day	Yes	600	Disc	Yes	15
202	female	25.68322566	no	80	18	0.813	62	no	no	3+/day	3+/day	Yes	480	Nonspecific	Yes	20
203	male	32.48477211	no	30	34	0.65	59	no	yes	1-2/day	3+/day	Yes	1200	Nonspecific	Yes	19
204	female	23.77471384	no	NA	37	0.588	75	no	yes	1-2/day	None	Yes	600	Nonspecific	Yes	NA
205	female	25.38611111	no	NA	12	0.708	51	no	no	None	None	Unknown	1000	Spondy	NA	NA
206	male	NA	no	20	35	0.784	87	no	no	None	None	Yes	920	Nonspecific	Yes	17
207	male	25.84558824	no	60	32	0.756	49	no	yes	None	None	No	NA	Disc	No	1
208	male	32.35135135	no	50	24	NA	65	no	yes	None	None	Unknown	NA	Nonspecific	No	1
209	male	31.66072434	no	85	55	0.778	45	no	yes	None	3+/day	Unknown	600	Disc	No	3
210	female	31.09001041	no	0	20	0.729	65	no	yes	None	None	Yes	800	Nonspecific	Yes	19
211	male	24.62062222	no	10	6	0.79	51	no	no	None	None	No	1760	Disc	No	13
212	female	NA	no	20	8	0.777	16	no	yes	<1/day	None	Unknown	400	Nonspecific	No	5
213	male	NA	no	30	34	0.738	72	no	yes	3+/day	3+/day	Yes	1000	Stenosis	Yes	20
214	female	NA	no	NA	52	0.689	70	no	yes	3+/day	3+/day	No	440	Disc	NA	NA
215	female	NA	no	40	24	0.827	54	no	no	None	None	Yes	1000	Nonspecific	Yes	19
216	female	24.79717813	yes	70	42	0.62	75	no	no	None	None	Yes	600	Nonspecific	Yes	19
217	female	26.56840514	no	20	35	0.647	66	no	yes	3+/day	3+/day	Yes	520	Nonspecific	Yes	20
218	male	23.01031541	no	0	20	0.449	54	no	yes	1-2/day	None	Yes	2200	Nonspecific	Yes	19
219	female	25.60353798	no	NA	50	0.578	63	no	yes	None	None	Yes	520	Stenosis	Yes	NA
220	male	NA	no	30	22	0.818	37	no	no	None	None	Unknown	NA	Spondy	No	1
221	female	NA	no	70	46	0.791	79	no	no	3+/day	3+/day	No	225	Nonspecific	No	7
222	female	20.04544442	no	50	30	0.778	54	no	yes	1-2/day	None	Yes	1000	Nonspecific	Yes	20
223	female	27.33888889	no	10	10	0.803	91	no	yes	None	None	Yes	0	Stenosis	Yes	19
224	female	27.4609375	no	50	20	0.82	76	no	no	None	None	No	NA	Nonspecific	No	2
225	male	23.05362654	no	0	8	0.756	31	no	no	None	None	No	480	Stenosis	No	3
226	male	20.74826389	yes	90	28	0.778	29	no	no	3+/day	None	Unknown	NA	Nonspecific	No	1
227	female	31.95454545	no	80	20	0.79	27	no	yes	<1/day	None	Yes	1200	Stenosis	Yes	20
228	female	26.88371488	yes	50	53	0.475	62	yes	yes	3+/day	3+/day	Unknown	NA	Stenosis	No	1
229	male	24.32525952	no	40	15	0.861	73	no	no	None	None	Yes	600	Nonspecific	Yes	18
230	male	28.72681359	no	60	34	0.622	61	no	yes	None	None	No	1000	Nonspecific	No	7
231	male	36.15059688	no	50	17	0.861	47	no	no	<1/day	None	Yes	1200	Spondy	Yes	11
232	female	21.63076923	no	50	20	0.818	32	no	yes	<1/day	None	No	1200	Nonspecific	No	15
233	male	25.54152249	no	60	57	0.482	65	yes	no	3+/day	1-2/day	Yes	920	Nonspecific	Yes	19
234	female	23.62861111	no	60	12	0.818	58	no	no	1-2/day	1-2/day	Yes	680	Disc	Yes	20
235	female	NA	NA	70	NA	NA	49	NA	no	NA	NA	Yes	NA	Nonspecific	Yes	1
236	female	21.2982847	no	0	12	0.827	55	no	no	None	None	Yes	400	Nonspecific	Yes	20
237	male	19.771875	no	0	6	0.64	66	no	yes	None	3+/day	Unknown	NA	Spondy	No	2
238	male	23.40105601	no	0	32	0.687	65	no	yes	None	None	No	400	Disc	No	3
239	female	NA	no	50	32	0.806	34	no	no	<1/day	<1/day	No	800	Nonspecific	No	6
240	female	21.72668637	no	30	24	0.542	81	no	yes	3+/day	None	No	800	Disc	No	11
241	female	31.63865765	no	10	54	0.634	60	no	yes	3+/day	1-2/day	No	960	Stenosis	No	10
242	female	19.96686391	no	20	13	0.785	59	no	no	1-2/day	None	Yes	760	Nonspecific	Yes	20
243	male	21.43918919	no	70	22	0.783	21	no	no	None	None	No	600	Stenosis	No	5
244	female	22.75550964	no	80	40	0.645	49	no	yes	1-2/day	3+/day	No	600	Disc	No	5
245	male	24.38979592	no	20	26	0.714	57	no	yes	<1/day	None	Unknown	400	Disc	No	2
246	female	31.61420118	no	40	18	0.491	16	no	yes	None	None	No	1600	Nonspecific	No	5
247	female	31.92333984	no	40	32	0.412	42	no	yes	1-2/day	<1/day	Yes	800	Stenosis	Yes	19
248	male	24.7456	NA	10	NA	0.861	70	NA	no	None	<1/day	Yes	1400	Nonspecific	Yes	1
249	male	27.40588104	yes	40	32	0.729	70	no	no	None	None	No	1000	Spondy	No	4
250	female	NA	no	50	32	0.816	67	no	yes	1-2/day	<1/day	Yes	600	Disc	Yes	20
251	female	34.13989753	no	40	38	0.708	66	no	no	None	None	No	1600	Stenosis	No	3
252	male	27.12191358	no	0	4	0.861	40	no	yes	<1/day	None	No	1400	Nonspecific	No	9
253	male	NA	no	80	48	0.44	79	no	yes	1-2/day	1-2/day	No	400	Nonspecific	No	7
254	male	36.25867883	no	60	42	0.587	45	no	no	3+/day	<1/day	Unknown	NA	Nonspecific	No	1
255	male	28.05503046	no	0	0	0.789	76	no	yes	None	None	No	1600	Nonspecific	No	10
256	male	31.56326531	yes	NA	24	0.806	44	no	no	None	3+/day	No	NA	Spondy	NA	NA
257	female	25.84558824	no	60	34	0.499	52	no	no	<1/day	<1/day	No	800	Nonspecific	No	13
258	female	24.02832031	no	30	10	0.861	67	no	no	None	None	Yes	440	Nonspecific	Yes	17
259	female	NA	no	80	14	0.818	25	no	no	1-2/day	1-2/day	Unknown	NA	Nonspecific	No	1
260	male	NA	NA	60	NA	NA	44	NA	no	NA	NA	Unknown	NA	Nonspecific	No	1
261	female	NA	yes	40	10	0.784	70	no	yes	None	None	Yes	800	Nonspecific	Yes	19
262	female	33.44723183	no	20	NA	0.756	68	no	yes	None	None	No	800	Stenosis	No	10
263	female	NA	no	50	32	0.816	76	no	no	<1/day	<1/day	No	0	Nonspecific	No	11
264	female	36.04248047	no	20	14	0.704	65	no	no	1-2/day	None	Yes	1200	Nonspecific	Yes	9
265	male	27.98648649	no	40	30	0.597	35	no	yes	1-2/day	None	Yes	800	Nonspecific	Yes	19
266	male	NA	no	30	44	0.609	54	no	yes	1-2/day	None	No	1600	Disc	No	9
267	male	29.97458517	no	40	18	0.832	60	no	yes	None	None	Yes	2400	Disc	Yes	20
268	male	25.08777006	no	0	24	0.574	24	no	yes	1-2/day	1-2/day	Yes	2000	Disc	Yes	20
269	female	19.13722222	no	35	20	0.806	63	no	no	None	None	No	520	Stenosis	No	13
270	female	20.9652071	no	0	10	0.827	40	no	no	None	None	Yes	840	Nonspecific	Yes	12
271	male	27.45443787	yes	50	30	0.689	32	no	yes	3+/day	3+/day	Yes	1360	Disc	Yes	9
272	female	38.39109431	yes	25	20	0.826	33	no	yes	<1/day	1-2/day	Yes	600	Nonspecific	Yes	19
273	female	21.96875	no	NA	NA	0.778	50	no	no	None	<1/day	No	1000	Spondy	NA	NA
274	female	NA	no	50	30	0.741	49	no	no	<1/day	None	Yes	420	Disc	Yes	16
275	male	NA	no	50	46	0.586	72	no	yes	<1/day	1-2/day	No	680	Nonspecific	No	5
276	female	23.40894901	no	30	33	0.741	49	no	no	<1/day	None	No	560	Stenosis	No	6
277	female	24.95857988	no	60	18	0.707	69	no	yes	1-2/day	None	Yes	800	Stenosis	Yes	20
278	male	NA	yes	40	28	0.832	45	no	yes	None	None	No	NA	Nonspecific	No	2
279	female	30.89355469	no	70	46	0.647	36	no	yes	1-2/day	1-2/day	No	NA	Disc	No	1
280	female	NA	no	0	20	0.827	75	no	yes	None	None	Yes	440	Stenosis	Yes	5
281	female	22.46272189	no	80	38	0.784	18	no	yes	1-2/day	None	No	800	Stenosis	No	7
282	female	26.39128244	no	80	32	0.832	55	no	yes	3+/day	None	No	360	Stenosis	No	9
283	female	26.28970414	no	10	10	0.818	60	no	no	3+/day	3+/day	Yes	680	Nonspecific	Yes	19
284	female	31.88208617	no	50	44	0.63	90	no	yes	None	None	Yes	NA	Stenosis	Yes	3
285	male	35.25848765	no	60	36	0.79	39	no	yes	3+/day	None	Yes	1800	Nonspecific	Yes	20
286	female	23.40546968	no	NA	15	0.819	82	no	yes	None	3+/day	No	200	Stenosis	NA	NA
287	female	21.92470483	no	NA	6	0.861	36	no	no	None	None	No	1120	Nonspecific	NA	NA
288	female	29.62695109	no	NA	10	0.88	49	no	yes	None	None	No	NA	Nonspecific	NA	NA
289	male	NA	no	60	24	0.823	69	no	yes	1-2/day	1-2/day	Yes	920	Stenosis	Yes	19
290	female	NA	no	50	40	0.606	88	no	yes	None	None	No	NA	Stenosis	No	1
291	female	27.91988062	no	50	18	0.827	57	no	yes	1-2/day	1-2/day	Yes	440	Disc	Yes	20
292	female	28.24265381	no	50	26	0.723	76	no	yes	1-2/day	1-2/day	No	400	Stenosis	No	5
293	female	28.79332073	no	10	22	0.809	48	no	yes	None	None	Yes	920	Nonspecific	Yes	20
294	male	32.97992119	no	5	8	0.88	79	yes	no	3+/day	None	Yes	2000	Disc	Yes	20
295	female	29.22524565	no	50	34	0.702	24	no	no	<1/day	None	Yes	1600	Nonspecific	Yes	20
296	female	40.71730898	no	60	20	1	57	no	yes	None	None	Yes	1040	Stenosis	Yes	20
297	male	35.86734694	no	50	28	0.744	35	no	yes	None	None	Yes	2000	Nonspecific	Yes	20
298	female	19.4834971	no	0	34	0.751	69	no	yes	<1/day	None	No	200	Disc	No	6
299	female	29.53161101	no	80	42	0.651	29	no	yes	1-2/day	None	Yes	1000	Stenosis	Yes	12
300	male	NA	no	30	16	1	33	no	no	None	None	Yes	1040	Nonspecific	Yes	20
301	female	22.31746032	yes	50	28	0.818	44	no	yes	None	1-2/day	No	480	Nonspecific	No	2
302	female	26.6027832	no	60	26	0.682	50	no	no	1-2/day	1-2/day	Yes	300	Nonspecific	Yes	20
303	male	33.35687235	no	80	54	0.57	64	no	yes	None	None	No	NA	Nonspecific	No	1
304	female	18.72084481	no	60	32	0.659	25	no	no	1-2/day	1-2/day	Yes	600	Nonspecific	Yes	19
305	female	33.65331318	no	80	34	0.813	42	no	no	<1/day	<1/day	Yes	1280	Nonspecific	Yes	12
306	female	NA	no	90	44	0.65	61	no	yes	None	None	No	480	Nonspecific	No	6
307	male	22.496	no	0	16	1	38	no	no	<1/day	1-2/day	Yes	1280	Disc	Yes	18
308	female	38.73018006	no	70	52	0.578	55	no	no	3+/day	3+/day	No	1040	Stenosis	No	1
309	female	24.95857988	no	NA	32	0.768	56	no	yes	<1/day	<1/day	No	400	Stenosis	NA	NA
310	female	24.02832031	no	20	20	0.826	68	no	yes	None	None	No	720	Nonspecific	No	3
311	male	26.07835747	no	NA	4	0.827	87	no	yes	None	1-2/day	No	NA	Nonspecific	NA	NA
312	male	26.54183673	no	70	18	0.803	43	no	no	None	None	No	NA	Nonspecific	No	1
313	male	28.36273222	no	30	34	0.778	56	no	yes	1-2/day	None	Yes	1600	Disc	Yes	20
314	male	25.84558824	no	30	16	0.723	39	no	no	None	None	No	1200	Nonspecific	No	4
315	male	20.98025712	no	10	26	0.659	66	no	yes	None	None	Yes	520	Disc	Yes	19
316	female	20.79881657	no	0	20	0.818	51	no	yes	None	None	Yes	720	Disc	Yes	20
317	female	25.22973633	no	80	28	0.79	75	no	yes	None	1-2/day	Yes	360	Stenosis	Yes	20
318	female	23.61596345	no	50	10	0.82	29	no	no	<1/day	None	Yes	800	Nonspecific	Yes	20
319	male	25.39718547	no	10	24	0.832	74	no	no	<1/day	None	No	NA	Nonspecific	No	1
320	female	22.31201172	no	60	18	0.818	46	no	yes	None	None	No	720	Nonspecific	No	15
321	female	37.07226563	no	80	38	0.778	57	no	yes	None	None	Yes	300	Stenosis	Yes	19
322	female	31.17307175	no	50	53	0.696	69	no	yes	None	None	Yes	320	Disc	Yes	20
323	female	23.73444192	no	NA	16	0.714	35	no	yes	None	None	Yes	1000	Nonspecific	Yes	NA
324	male	27.46439824	no	20	12	0.778	73	yes	yes	1-2/day	1-2/day	No	600	Disc	No	14
325	female	28.34677419	no	30	22	0.818	69	yes	no	None	None	Yes	720	Nonspecific	Yes	20
326	male	24.38979592	no	80	16	0.861	29	no	no	None	None	Unknown	1200	Nonspecific	No	14
327	male	25.74462891	no	0	4	1	52	no	no	3+/day	None	No	NA	Nonspecific	No	1
328	male	25.10216227	no	30	12	0.778	46	no	yes	<1/day	<1/day	No	800	Nonspecific	No	12
329	male	28.36273222	no	40	NA	0.785	45	no	yes	None	None	Yes	800	Nonspecific	Yes	20
330	male	28.61361883	no	30	18	0.778	53	no	no	None	None	Yes	1760	Nonspecific	Yes	14
331	female	31.61420118	no	45	42	0.79	39	no	yes	1-2/day	None	No	400	Stenosis	Yes	20
332	female	NA	no	0	26	0.719	40	no	yes	3+/day	3+/day	Yes	800	Nonspecific	Yes	20
333	male	NA	NA	40	NA	NA	42	NA	yes	None	None	No	560	Nonspecific	No	3
334	female	24.02832031	yes	80	64	0.584	44	no	yes	None	None	No	800	Disc	No	4
335	female	25.74462891	no	70	38	0.791	55	no	no	<1/day	None	Yes	1000	Spondy	Yes	14
336	female	32.91883455	no	80	54	0.5	56	no	no	1-2/day	1-2/day	No	450	Spondy	No	10
337	female	30.03540039	no	90	42	0.586	46	no	no	3+/day	None	No	NA	Disc	No	1
338	female	21.45385742	no	0	10	0.818	38	no	no	<1/day	<1/day	No	NA	Nonspecific	No	1
339	male	21.95081633	no	40	14	0.827	22	no	no	3+/day	3+/day	No	1480	Nonspecific	No	6
340	male	30.84591837	no	20	14	0.861	45	no	no	None	None	No	NA	Nonspecific	No	1
341	male	25.69355536	no	50	17	0.744	71	no	yes	<1/day	None	Yes	1080	Nonspecific	Yes	20
342	male	NA	no	80	34	0.778	72	yes	yes	<1/day	<1/day	Yes	600	Nonspecific	Yes	17
343	male	NA	no	NA	28	0.519	62	no	yes	3+/day	1-2/day	No	1000	Stenosis	NA	NA
344	female	26.79017447	no	70	48	0.547	41	no	no	1-2/day	None	No	440	Nonspecific	No	3
345	male	34.86411426	no	50	36	0.594	19	no	yes	None	None	Yes	1200	Stenosis	Yes	20
346	female	26.62248521	no	80	68	0.291	51	no	yes	1-2/day	<1/day	No	760	Spondy	Yes	18
347	female	22.67132491	no	80	48	0.57	88	no	yes	None	1-2/day	Yes	300	Stenosis	Yes	20
348	female	35.69921875	no	50	24	0.826	57	no	yes	1-2/day	3+/day	No	400	Nonspecific	No	11
349	male	29.83410494	no	NA	0	0.861	44	no	yes	<1/day	<1/day	Yes	3900	Spondy	Yes	NA
350	female	36.57648283	no	40	44	0.616	63	no	yes	1-2/day	3+/day	No	600	Nonspecific	No	5
351	female	26.56840514	no	80	36	0.719	53	yes	yes	<1/day	<1/day	No	NA	Nonspecific	No	1
352	female	23.62745562	no	25	22	0.647	54	no	yes	<1/day	<1/day	No	840	Nonspecific	No	5
353	male	35.23613277	no	70	48	0.385	66	yes	yes	<1/day	3+/day	No	300	Stenosis	No	7
354	male	26.24533333	no	40	26	0.587	41	no	yes	1-2/day	None	Yes	1600	Stenosis	Yes	20
355	male	29.98510204	no	30	14	0.716	44	no	yes	None	1-2/day	Yes	1600	Stenosis	Yes	18
356	male	25.42077581	no	50	34	0.723	38	no	yes	<1/day	<1/day	Yes	1400	Disc	Yes	20
357	female	NA	no	50	24	0.826	79	no	yes	1-2/day	None	Yes	520	Spondy	Yes	14
358	female	22.10996327	no	50	32	0.647	28	no	no	None	None	Yes	640	Stenosis	Yes	11
359	female	31.88208617	no	60	55	0.573	71	no	yes	None	3+/day	No	400	Stenosis	No	14
360	female	17.97017751	no	60	57	0.381	42	no	no	<1/day	<1/day	No	400	Nonspecific	No	13
361	female	21.03147763	no	0	10	0.861	20	no	no	3+/day	<1/day	No	1000	Nonspecific	No	11
362	male	22.85135135	no	40	46	0.59	60	no	yes	None	<1/day	No	600	Spondy	Yes	20
363	female	39.12938458	no	20	33	0.796	56	no	yes	None	None	Yes	1800	Disc	Yes	20
364	female	NA	no	50	28	0.813	62	no	no	<1/day	None	No	NA	Nonspecific	No	1
365	male	23.02094008	no	50	36	0.778	38	no	yes	1-2/day	None	Yes	1080	Disc	Yes	20
366	male	32.77226741	no	50	22	0.844	28	no	yes	<1/day	<1/day	No	NA	Nonspecific	No	1
367	female	20.17332415	no	30	NA	0.827	28	no	no	1-2/day	None	Yes	400	Nonspecific	Yes	19
368	female	36.01915794	no	20	37	0.542	66	no	yes	None	None	Yes	800	Nonspecific	Yes	20
369	male	NA	no	20	10	0.832	35	no	yes	None	None	Yes	1600	Stenosis	Yes	20
370	male	27.97653061	no	80	50	0.723	42	no	yes	1-2/day	1-2/day	No	1320	Disc	No	4
371	male	28.05503046	no	80	71	0.027	80	no	yes	None	None	Yes	400	Stenosis	Yes	20
372	female	26.6057526	no	0	8	0.818	49	no	yes	1-2/day	None	No	1600	Nonspecific	No	6
373	female	30.17559834	no	30	22	0.756	58	no	yes	<1/day	1-2/day	Yes	640	Nonspecific	Yes	20
374	male	24.20798898	no	40	22	0.813	74	no	yes	3+/day	None	No	560	Nonspecific	No	4
375	female	22.65527344	no	70	34	0.643	36	no	yes	3+/day	None	No	1000	Nonspecific	No	9
376	female	25.49908173	no	50	24	0.67	62	no	no	None	<1/day	Yes	400	Nonspecific	Yes	20
377	female	20.50416667	no	NA	33	0.612	68	no	no	None	1-2/day	Yes	400	Nonspecific	Yes	NA
378	female	NA	no	90	40	0.616	57	no	no	None	1-2/day	No	NA	Nonspecific	No	1
379	male	NA	no	30	28	0.765	45	no	yes	<1/day	<1/day	Yes	1200	Nonspecific	Yes	15
380	female	25.50524053	no	50	32	0.723	34	no	no	<1/day	<1/day	No	NA	Disc	No	1
381	female	22.14033762	no	70	38	0.719	33	no	yes	None	None	Yes	400	Nonspecific	Yes	12
382	male	46.02063083	yes	90	60	0.578	42	no	yes	1-2/day	<1/day	No	1350	Nonspecific	No	3
383	female	NA	no	80	56	0.488	63	yes	yes	None	None	No	NA	Nonspecific	No	1
384	female	NA	no	60	26	0.717	47	no	yes	3+/day	None	No	1280	Stenosis	No	8
385	female	24.12662722	no	NA	6	0.813	46	no	yes	<1/day	None	No	680	Stenosis	NA	NA
386	female	28.24265381	no	50	28	0.714	60	no	yes	<1/day	<1/day	No	400	Nonspecific	Yes	16
387	male	23.01031541	no	80	28	0.744	22	no	no	None	None	Yes	1200	Nonspecific	Yes	20
388	male	24.40487998	no	NA	8	0.861	22	no	yes	<1/day	None	No	1200	Stenosis	NA	NA
389	female	27.63114135	no	80	24	0.72	70	no	yes	3+/day	3+/day	Yes	600	Stenosis	Yes	20
390	male	21.62115556	no	80	38	0.643	26	no	yes	1-2/day	None	Yes	1200	Disc	Yes	19
391	male	NA	no	90	44	0.654	24	no	yes	None	None	No	NA	Nonspecific	No	1
392	male	30.34152749	no	60	20	0.741	66	no	no	<1/day	<1/day	Yes	1500	Nonspecific	Yes	14
393	female	29.57949106	no	60	30	0.806	23	no	no	None	None	Yes	1120	Nonspecific	Yes	14
394	male	31.83783784	no	70	26	0.482	45	no	yes	<1/day	None	No	1000	Nonspecific	No	11
395	male	26.95945946	no	80	26	0.703	58	no	yes	1-2/day	1-2/day	Yes	1400	Nonspecific	Yes	19
396	female	24.79717813	no	50	34	0.783	49	no	yes	1-2/day	None	Yes	1200	Disc	Yes	18
397	female	20.93896484	no	0	11	0.778	76	no	yes	None	None	Yes	800	Disc	Yes	11
398	male	30.40657439	no	50	28	0.79	31	no	yes	1-2/day	<1/day	Yes	1000	Stenosis	Yes	20
399	male	25.55921053	no	50	26	0.785	63	no	yes	1-2/day	1-2/day	No	1200	Stenosis	No	15
400	male	27.97653061	no	NA	8	0.861	29	no	no	None	None	No	2250	Nonspecific	NA	NA
401	female	NA	no	70	26	0.655	63	no	yes	None	None	Yes	1000	Nonspecific	Yes	20
402	male	NA	no	80	14	0.827	36	no	no	1-2/day	None	No	1800	Nonspecific	No	4
403	female	30.81934996	yes	80	20	0.777	51	yes	yes	<1/day	<1/day	No	800	Disc	No	15
404	male	24.95857988	no	60	20	0.574	64	no	yes	3+/day	None	Yes	1280	Disc	Yes	19
405	female	27.19400913	no	70	12	0.818	21	no	yes	None	None	No	2280	Nonspecific	No	3
406	female	37.36139041	no	NA	10	0.861	52	no	yes	None	None	Yes	320	Nonspecific	Yes	NA
407	female	25.05680552	no	90	72	0.542	68	no	yes	None	None	No	1000	Stenosis	No	4
408	female	23.10810811	no	60	12	0.827	46	no	no	<1/day	None	No	600	Nonspecific	Yes	17
409	female	26.94833333	no	10	16	0.8	67	no	no	3+/day	None	Yes	800	Nonspecific	Yes	20
410	female	24.79717813	no	60	26	0.778	30	no	yes	1-2/day	None	No	990	Nonspecific	No	6
411	female	21.03147763	no	NA	12	0.861	35	no	no	1-2/day	None	Yes	800	Nonspecific	Yes	NA
412	female	25.74462891	no	40	26	0.774	25	no	yes	1-2/day	None	No	NA	Nonspecific	No	1
413	male	27.36591696	no	70	16	0.647	59	no	no	1-2/day	None	No	NA	Nonspecific	No	1
414	female	27.06185121	no	NA	NA	0.813	69	no	yes	3+/day	None	No	600	Spondy	NA	NA
415	male	NA	no	80	46	0.477	66	no	yes	3+/day	1-2/day	No	640	Disc	No	9
416	female	21.25472411	no	50	24	0.723	68	no	yes	None	None	Yes	400	Stenosis	Yes	1
417	female	31.30899908	no	NA	24	0.689	76	no	yes	3+/day	3+/day	Yes	480	Disc	Yes	NA
418	male	28.47800926	no	10	53	0.756	66	no	yes	1-2/day	1-2/day	Yes	1400	Disc	Yes	20
419	male	22.10435957	no	10	14	0.832	59	no	yes	3+/day	3+/day	Yes	1200	Spondy	Yes	20
420	female	24.88647461	no	0	15	0.599	61	no	no	None	None	No	560	Nonspecific	No	12
421	female	NA	no	50	18	0.728	56	no	yes	None	<1/day	Yes	480	Spondy	Yes	14
422	female	31.47038567	no	30	28	0.561	79	no	yes	None	None	No	400	Stenosis	No	1
423	male	22.46621622	no	50	28	0.816	43	no	yes	1-2/day	None	Yes	1000	Nonspecific	Yes	19
424	male	34.43265306	no	NA	16	0.79	58	yes	yes	None	<1/day	No	1300	Disc	NA	NA
425	female	29.28585598	no	90	28	0.778	29	no	yes	None	None	No	1000	Disc	No	4
426	male	25.10216227	no	80	NA	1	40	no	no	None	None	No	1400	Nonspecific	No	6
427	female	20.35865449	no	NA	46	0.741	27	no	no	<1/day	<1/day	No	1000	Spondy	NA	NA
428	female	24.02832031	yes	50	32	0.606	48	no	yes	None	None	Yes	600	Nonspecific	Yes	11
429	female	32.55306972	no	0	57	0.378	54	yes	yes	1-2/day	1-2/day	Yes	600	Disc	Yes	12
430	female	26.6027832	no	80	38	0.612	47	no	yes	None	None	No	800	Disc	No	9
431	male	NA	yes	10	42	0.784	74	yes	yes	1-2/day	1-2/day	Yes	800	Disc	Yes	11
432	male	NA	no	60	46	0.477	66	yes	no	3+/day	3+/day	Yes	1600	Stenosis	Yes	10
433	female	23.77471384	no	20	22	0.832	74	no	no	None	None	Yes	0	Nonspecific	Yes	19
434	female	25.60353798	NA	NA	0	1	32	NA	yes	<1/day	None	Yes	2000	Stenosis	Yes	NA
435	male	24.13850309	no	40	28	0.741	60	no	no	None	None	Yes	1120	Nonspecific	Yes	13
436	male	35.30405405	no	10	6	0.825	32	no	yes	None	None	No	2600	Nonspecific	No	9
437	female	24.62579882	no	50	60	0.475	34	no	yes	1-2/day	None	Yes	800	Nonspecific	Yes	20
438	female	30.11085916	no	30	22	0.783	40	no	no	<1/day	<1/day	Yes	840	Disc	Yes	19
439	female	19.90917969	no	0	11	0.786	68	no	yes	<1/day	<1/day	Yes	480	Spondy	Yes	20
440	male	NA	yes	50	26	0.732	40	no	yes	None	None	Yes	800	Spondy	Yes	19
441	female	23.34179688	no	NA	28	0.816	51	no	no	1-2/day	None	No	400	Nonspecific	NA	NA
442	male	33.22306238	no	50	34	0.659	57	no	no	1-2/day	1-2/day	Yes	880	Nonspecific	Yes	20
443	female	26.62285587	no	20	52	0.778	40	no	yes	None	None	No	560	Disc	No	1
444	female	20.13325444	no	50	34	0.818	60	no	no	None	None	Yes	600	Nonspecific	Yes	20
445	male	18.12933942	no	70	51	0.723	18	no	yes	<1/day	<1/day	No	360	Disc	No	8
446	male	NA	no	20	24	0.756	53	no	yes	None	None	No	800	Disc	No	5
447	male	26.39836735	no	0	6	0.832	59	no	no	None	<1/day	Yes	790	Nonspecific	Yes	20
448	male	NA	NA	NA	NA	NA	83	NA	no	NA	NA	Yes	NA	Spondy	Yes	NA
449	female	27.43572084	no	80	56	0.629	33	no	yes	None	1-2/day	No	640	Disc	No	3
450	male	29.41122449	no	50	18	0.765	39	yes	no	<1/day	<1/day	No	2200	Disc	No	9
451	female	40.71730898	no	90	60	0.477	52	no	yes	1-2/day	<1/day	No	2000	Disc	Yes	18
452	male	NA	no	20	10	0.832	64	no	yes	3+/day	None	No	1000	Stenosis	No	4
453	male	23.71394839	no	NA	28	0.832	24	no	no	None	None	Yes	1920	Disc	Yes	NA
454	male	29.5628858	no	NA	22	0.79	73	yes	no	None	None	Yes	1200	Nonspecific	Yes	NA
455	male	NA	yes	NA	22	0.689	63	no	yes	3+/day	None	No	NA	Stenosis	NA	NA
456	female	NA	no	70	46	0.647	36	no	yes	None	None	No	400	Nonspecific	No	7
457	male	28.47800926	no	40	26	0.725	75	no	no	<1/day	None	Yes	1320	Nonspecific	Yes	20
458	male	28.36273222	no	20	16	0.803	69	no	no	None	None	Yes	1400	Nonspecific	Yes	19
459	male	NA	no	NA	30	0.616	50	no	yes	<1/day	None	No	1440	Disc	NA	NA
460	female	26.16722222	no	70	52	0.704	45	no	yes	1-2/day	None	Yes	750	Disc	Yes	9
461	female	24.12662722	no	70	16	0.79	68	no	no	None	None	No	600	Nonspecific	Yes	17
462	female	25.22973633	no	30	4	1	31	no	no	1-2/day	None	Yes	1000	Nonspecific	Yes	19
463	female	27.72944444	no	50	66	0.587	88	no	yes	1-2/day	3+/day	No	400	Nonspecific	No	14
464	female	20.59925309	no	50	4	0.827	86	no	yes	None	None	Yes	400	Stenosis	Yes	19
465	female	29.95047578	no	NA	30	0.659	42	no	no	1-2/day	<1/day	No	800	Spondy	NA	NA
466	male	38.51351351	no	NA	28	0.777	59	no	yes	<1/day	None	Yes	1600	Stenosis	Yes	NA
467	female	26.3096458	no	40	42	0.785	39	no	yes	3+/day	None	Yes	400	Spondy	Yes	19
468	female	44.02585464	no	70	56	0.461	60	no	yes	None	3+/day	Yes	440	Stenosis	Yes	20
469	female	26.92265054	no	60	34	0.723	62	no	yes	3+/day	None	Yes	600	Spondy	Yes	19
470	female	24.29301775	no	60	34	0.574	71	no	yes	1-2/day	<1/day	Yes	520	Stenosis	Yes	19
471	male	26.62878788	no	40	NA	0.719	50	no	yes	1-2/day	None	Yes	1000	Stenosis	Yes	18
472	male	NA	no	60	34	0.816	24	no	no	None	None	No	2000	Disc	No	4
473	male	26.16776316	no	40	10	0.827	19	no	yes	1-2/day	<1/day	Yes	1600	Nonspecific	Yes	20
474	male	27.49511111	no	40	26	0.79	34	no	yes	3+/day	3+/day	No	NA	Disc	No	1
475	male	25.10216227	no	50	0	0.55	34	no	no	None	None	No	1800	Nonspecific	Yes	17
476	male	24.38979592	no	30	24	0.79	74	no	yes	3+/day	3+/day	Yes	600	Stenosis	Yes	20
477	female	27.43572084	no	60	38	0.714	40	no	yes	1-2/day	1-2/day	Yes	1000	Nonspecific	Yes	19
478	male	34.43265306	no	60	10	0.756	68	yes	yes	1-2/day	None	Yes	1500	Nonspecific	Yes	20
479	female	33.65331318	no	NA	22	0.768	66	no	yes	3+/day	None	No	1200	Stenosis	NA	NA
480	male	29.95047578	no	30	38	0.666	75	yes	no	<1/day	<1/day	No	1920	Stenosis	No	10
481	female	NA	no	10	4	0.861	60	no	yes	<1/day	<1/day	Yes	680	Disc	Yes	19
482	female	25.38611111	no	50	40	0.634	60	no	yes	1-2/day	None	Yes	600	Stenosis	Yes	20
483	male	29.83410494	no	70	30	0.738	45	no	yes	None	None	Yes	1400	Nonspecific	Yes	19
484	male	27.19400913	no	10	26	0.732	72	no	no	3+/day	3+/day	No	1000	Nonspecific	No	2
485	female	25.50524053	no	80	64	0.612	67	no	yes	None	None	Yes	0	Nonspecific	Yes	20
486	female	19.76427336	no	30	22	0.584	42	no	no	1-2/day	1-2/day	Yes	800	Nonspecific	Yes	5
487	male	25.84558824	no	NA	15	0.743	76	no	yes	None	None	Yes	600	Stenosis	Yes	NA
488	female	24.32525952	no	NA	NA	0.612	47	no	yes	<1/day	None	Yes	800	Nonspecific	Yes	NA
489	male	27.02142407	no	10	18	0.741	66	no	yes	None	None	Yes	800	Nonspecific	Yes	19
490	female	34.00698737	no	80	42	0.612	70	yes	yes	3+/day	None	No	300	Stenosis	No	5
491	male	29.28585598	no	80	26	0.818	36	no	yes	<1/day	None	No	1000	Disc	No	2
492	female	21.78719008	yes	70	40	0.827	56	no	yes	None	None	No	NA	Disc	No	1
493	male	NA	no	50	46	0.714	64	no	yes	1-2/day	None	Yes	1400	Stenosis	Yes	20
494	female	24.32336108	no	NA	NA	0.827	49	no	yes	<1/day	<1/day	No	1000	Disc	NA	NA
495	female	23.10810811	no	70	28	0.714	53	no	no	None	None	Yes	1300	Disc	Yes	20
496	male	NA	NA	20	NA	NA	57	NA	no	None	None	Yes	800	Disc	Yes	8
497	female	27.24927601	no	50	28	0.731	73	yes	yes	<1/day	None	Yes	390	Stenosis	Yes	20
498	male	NA	no	70	24	0.659	60	no	no	<1/day	None	Yes	1160	Nonspecific	Yes	19
499	male	22.66816327	no	90	20	0.682	71	no	yes	3+/day	3+/day	Yes	1000	Nonspecific	Yes	19
500	female	21.1105957	no	100	11	0.876	74	no	yes	None	None	No	400	Stenosis	No	1
501	male	33.22434414	no	100	12	0.778	46	yes	yes	None	None	No	1600	Stenosis	No	3
502	male	26.21781393	no	40	22	0.826	37	no	yes	<1/day	None	No	NA	Spondy	No	1
503	female	26.14965398	no	20	16	0.818	37	no	no	<1/day	None	No	NA	Nonspecific	No	1
504	male	21.41041798	no	50	42	0.629	68	no	yes	1-2/day	1-2/day	No	400	Disc	No	2
505	female	24.79717813	no	20	15	0.699	78	yes	no	None	1-2/day	No	NA	Nonspecific	No	3
506	male	35.07952773	no	70	62	0.092	79	yes	yes	None	3+/day	No	NA	Stenosis	No	1
507	male	27.43572084	no	40	14	0.861	46	no	no	<1/day	<1/day	Yes	1400	Nonspecific	Yes	20
508	female	28.33963215	no	50	35	0.723	50	no	no	None	None	Yes	374	Nonspecific	Yes	20
509	female	28.72681359	no	50	46	0.761	82	no	yes	<1/day	<1/day	No	480	Disc	No	12
510	male	21.52040816	no	60	30	0.732	25	no	yes	None	None	No	520	Nonspecific	No	3
511	female	27.97583008	no	50	37	0.81	74	no	yes	None	None	Yes	480	Nonspecific	Yes	20
512	female	19.8377425	no	40	34	0.634	45	no	yes	None	None	No	0	Nonspecific	No	8
513	male	23.75	no	70	34	0.707	31	no	no	None	None	No	2920	Nonspecific	No	11
514	male	31.92690311	no	80	54	0.381	52	no	yes	3+/day	3+/day	No	800	Disc	No	9
515	female	23.29467456	no	50	40	NA	40	no	no	<1/day	None	No	NA	Nonspecific	No	1
516	male	26.5596222	no	60	32	0.578	52	no	yes	<1/day	3+/day	Yes	1000	Stenosis	Yes	19
517	female	27.11767578	no	80	62	0.755	75	yes	yes	<1/day	3+/day	Yes	600	Nonspecific	Yes	20
518	female	24.44293273	no	40	24	0.786	28	no	no	None	None	Yes	1000	Nonspecific	Yes	19
519	male	25.8244898	no	70	6	0.79	39	no	yes	<1/day	None	No	1720	Stenosis	No	8
520	male	26.87022222	no	50	2	0.825	62	no	no	<1/day	1-2/day	Yes	1520	Nonspecific	Yes	19
521	male	26.87376602	no	80	35	0.813	33	no	yes	1-2/day	1-2/day	No	1600	Disc	No	8
522	female	46.45538776	no	90	60	0.594	42	yes	yes	3+/day	3+/day	Yes	600	Disc	Yes	19
523	female	30.66345271	no	50	17	0.813	66	no	yes	3+/day	3+/day	Yes	1000	Stenosis	Yes	17
524	female	24.20798898	no	80	33	0.269	80	no	yes	None	1-2/day	Yes	400	Nonspecific	Yes	19
525	female	22.46272189	no	50	20	0.861	29	no	yes	None	None	Yes	1000	Nonspecific	Yes	19
526	male	26.07835747	no	50	26	0.738	82	no	no	None	None	Yes	800	Disc	Yes	19
527	female	21.25472411	no	65	51	0.368	81	no	yes	<1/day	None	Yes	0	Stenosis	Yes	17
528	female	21.25472411	no	50	NA	0.266	39	no	yes	None	None	No	600	Nonspecific	No	3
529	male	24.34210526	no	80	24	0.827	43	no	yes	<1/day	None	No	NA	Nonspecific	No	1
530	female	23.74577778	no	70	30	0.813	56	no	yes	<1/day	None	No	1000	Disc	No	4
531	female	43.5361996	no	50	52	0.499	36	no	yes	3+/day	<1/day	Yes	1600	Nonspecific	Yes	19
532	female	23.46045525	no	90	51	0.495	19	no	yes	None	None	Yes	800	Nonspecific	Yes	19
533	female	44.08953287	no	10	35	0.756	43	no	yes	3+/day	<1/day	No	1000	Nonspecific	No	2
534	female	28.26346939	no	70	32	0.818	21	no	yes	None	None	Yes	920	Stenosis	Yes	12
535	male	27.39313272	no	20	4	0.82	34	no	no	None	None	No	2000	Nonspecific	No	12
536	female	25.82185491	no	70	16	0.682	72	no	yes	3+/day	None	No	400	Disc	No	10
537	male	24.40972222	no	30	28	0.425	59	no	yes	1-2/day	None	No	600	Nonspecific	No	12
538	female	30.99647266	no	30	30	0.81	65	no	yes	1-2/day	<1/day	Yes	800	Nonspecific	Yes	19
539	female	21.87111111	no	30	20	0.671	83	yes	yes	None	None	Yes	450	Nonspecific	Yes	19
540	female	25.38611111	no	90	44	0.645	53	no	no	<1/day	1-2/day	No	NA	Disc	No	1
541	female	24.27378035	no	50	20	0.723	58	yes	yes	1-2/day	None	Yes	1000	Nonspecific	Yes	19
542	male	27.4609375	no	60	24	0.781	54	no	no	3+/day	None	Yes	900	Disc	Yes	18
543	female	38.96699421	no	70	14	0.818	44	no	no	<1/day	<1/day	Yes	1440	Nonspecific	Yes	19
544	female	46.24286265	no	80	48	0.678	55	no	yes	None	3+/day	Yes	1200	Nonspecific	Yes	19
545	male	25.05680552	no	80	33	0.4	62	no	no	<1/day	None	No	600	Nonspecific	No	5
546	female	28.05503046	no	20	20	0.853	63	no	yes	<1/day	None	No	NA	Spondy	No	1
547	female	23.67244898	no	70	NA	0.723	42	no	yes	1-2/day	<1/day	Yes	1000	Nonspecific	Yes	4
548	male	30.55029297	no	80	32	0.655	60	no	yes	None	None	No	2200	Nonspecific	No	6
549	female	30.89355469	no	50	44	0.796	74	yes	yes	1-2/day	None	Yes	280	Nonspecific	Yes	20
550	female	NA	NA	NA	NA	NA	75	NA	no	NA	NA	No	NA	Nonspecific	NA	NA
551	female	27.11767578	no	40	38	0.599	54	no	yes	3+/day	None	No	640	Stenosis	No	12
552	female	23.77471384	no	70	52	0.732	69	no	no	<1/day	<1/day	No	NA	Nonspecific	No	1
553	female	29.95029586	no	60	60	0.499	49	no	yes	1-2/day	None	No	760	Nonspecific	No	6
554	female	31.47038567	no	80	31	0.605	58	no	no	3+/day	3+/day	Yes	600	Nonspecific	Yes	20
555	male	35.43793321	no	70	30	0.79	37	no	yes	1-2/day	None	No	1200	Disc	No	13
556	male	29.02233064	no	30	24	0.796	56	no	yes	<1/day	None	Yes	600	Nonspecific	Yes	20
557	male	27.04353537	no	70	16	0.827	42	no	no	None	None	Yes	1920	Nonspecific	Yes	19
558	female	22.2934695	no	30	2	0.861	58	no	no	<1/day	None	Yes	510	Nonspecific	Yes	14
559	female	37.4908949	no	50	26	0.777	80	no	no	None	None	Yes	600	Nonspecific	Yes	14
560	female	30.65861111	no	50	48	0.634	83	no	yes	<1/day	1-2/day	Yes	400	Stenosis	Yes	19
561	male	44.29741651	no	50	30	0.832	61	yes	yes	3+/day	3+/day	Yes	1000	Disc	Yes	20
562	female	28.14746094	no	80	70	0.499	40	no	yes	None	3+/day	Yes	400	Stenosis	Yes	19
563	male	25.10714286	no	80	48	0.704	52	yes	yes	None	None	Yes	1000	Nonspecific	Yes	20
564	female	40.73822121	no	100	30	0.307	28	no	yes	1-2/day	1-2/day	No	1000	Nonspecific	Yes	17
565	female	36.90063477	no	80	42	0.63	69	no	yes	None	None	Yes	1440	Spondy	Yes	20
566	female	28.27348463	no	90	32	0.461	73	no	yes	None	None	No	400	Stenosis	No	12
567	female	31.88208617	no	50	NA	NA	25	no	no	None	None	No	NA	Nonspecific	No	1
568	male	21.76674798	no	30	18	0.832	35	no	yes	None	None	No	1200	Nonspecific	No	2
569	male	29.21052632	no	NA	17	0.827	56	no	yes	None	None	Yes	1000	Stenosis	Yes	NA
570	female	29.04958678	yes	NA	40	0.512	64	no	yes	1-2/day	1-2/day	No	600	Nonspecific	NA	NA
571	male	31.37770284	no	50	62	0.704	27	no	no	None	None	Yes	2800	Disc	Yes	12
572	female	22.46272189	no	40	44	0.676	75	no	no	None	None	Yes	400	Nonspecific	Yes	18
573	male	NA	yes	40	24	0.803	56	no	no	1-2/day	1-2/day	Yes	1200	Nonspecific	Yes	19
574	female	30.66345271	no	90	30	0.606	35	no	no	1-2/day	1-2/day	No	1800	Nonspecific	No	11
575	male	23.6252888	no	30	16	0.818	35	no	no	None	None	No	1400	Nonspecific	No	8
576	female	36.57648283	yes	30	44	0.579	64	no	yes	<1/day	None	No	1000	Disc	No	3
577	male	25.7658179	no	20	20	0.79	70	no	yes	1-2/day	None	Yes	800	Stenosis	Yes	18
578	female	31.37770284	no	30	4	0.861	30	no	yes	None	None	No	NA	Nonspecific	No	1
579	male	24.27378035	no	60	32	0.732	69	no	yes	<1/day	1-2/day	Yes	1000	Nonspecific	Yes	19
580	female	23.83050847	no	90	NA	0.519	64	yes	yes	None	None	No	400	Nonspecific	No	12
581	male	30.84591837	no	10	2	1	41	no	yes	None	None	Yes	1800	Nonspecific	Yes	19
582	male	25.8244898	no	NA	NA	0.79	81	no	yes	1-2/day	None	No	600	Nonspecific	NA	NA
583	female	27.40588104	no	50	50	0.605	63	no	yes	1-2/day	None	No	264	Spondy	No	4
584	female	23.51342773	no	20	NA	0.827	65	no	no	<1/day	<1/day	Yes	600	Stenosis	Yes	1
585	female	23.17016602	no	70	24	0.82	62	no	yes	None	None	No	600	Nonspecific	No	5
586	female	19.043618	yes	60	44	0.778	50	no	no	None	1-2/day	No	600	Disc	No	4
587	female	21.14167966	no	NA	28	0.783	49	no	no	None	None	Yes	800	Nonspecific	Yes	NA
588	male	25.99762111	no	90	32	0.783	36	no	no	1-2/day	None	No	1200	Disc	No	10
589	female	29.26118626	yes	70	31	0.634	51	no	yes	3+/day	3+/day	No	920	Spondy	No	9
590	female	20.17332415	no	20	14	0.827	45	no	yes	None	None	No	NA	Nonspecific	No	1
591	male	29.83410494	no	70	15	0.796	43	no	no	None	1-2/day	Yes	1800	Nonspecific	Yes	5
592	female	23.6252888	no	70	38	0.584	48	no	yes	3+/day	3+/day	No	800	Stenosis	No	6
593	female	30.3813767	no	50	28	0.765	36	no	yes	None	None	Yes	1400	Disc	Yes	11
594	male	24.40972222	no	50	6	1	78	no	no	None	None	Yes	1640	Disc	Yes	18
595	male	26.11142857	no	60	12	0.861	42	no	no	None	None	No	1000	Nonspecific	No	14
596	male	25.99537778	no	40	31	0.634	90	no	yes	<1/day	<1/day	Yes	400	Nonspecific	Yes	20
597	female	36.01081633	no	80	46	0.643	75	yes	no	None	None	Yes	600	Nonspecific	Yes	19
598	female	36.90063477	no	50	26	0.79	63	no	yes	None	None	No	800	Stenosis	No	6
599	female	20.82846959	no	50	12	0.827	40	no	no	None	None	No	NA	Nonspecific	No	1
600	male	25.10216227	yes	70	40	0.638	56	no	no	1-2/day	1-2/day	No	1560	Nonspecific	No	3
601	male	26.38393695	no	NA	30	0.825	49	no	no	3+/day	1-2/day	Yes	2000	Nonspecific	Yes	NA
602	female	20.29994797	no	20	10	0.803	48	no	yes	<1/day	<1/day	Yes	880	Disc	Yes	18
603	female	26.6027832	no	70	8	0.741	52	no	no	None	None	Yes	760	Nonspecific	Yes	13
604	male	21.95081633	no	NA	32	0.584	24	no	no	1-2/day	<1/day	No	800	Nonspecific	NA	NA
605	female	23.29467456	no	70	28	0.8	37	no	yes	None	None	No	NA	Stenosis	No	1
606	male	25.54152249	no	20	22	0.778	40	no	yes	<1/day	<1/day	Yes	1320	Nonspecific	Yes	20
607	female	26.87376602	no	80	35	0.616	73	yes	no	None	1-2/day	Yes	440	Disc	Yes	19
608	male	32.07498512	no	50	32	0.783	38	no	yes	1-2/day	<1/day	Yes	1800	Disc	Yes	9
609	male	31.00819156	no	100	56	0.277	64	yes	no	<1/day	3+/day	No	1360	Nonspecific	No	6
610	male	34.95871646	no	50	4	0.827	35	no	no	None	None	No	1200	Nonspecific	No	14
611	female	21.63076923	no	40	10	0.826	73	no	no	1-2/day	None	No	NA	Stenosis	No	1
612	female	20.08571429	no	40	24	0.755	30	no	yes	None	None	No	NA	Stenosis	No	2
613	male	32.27731864	no	80	64	0.389	43	yes	no	1-2/day	1-2/day	Yes	1000	Spondy	Yes	9
614	male	29.22524565	no	NA	31	0.783	35	no	yes	None	None	No	1000	Nonspecific	NA	NA
615	male	27.97653061	no	70	34	0.632	24	no	yes	1-2/day	None	Yes	1400	Disc	Yes	11
616	male	28.12608131	no	80	28	0.732	39	no	no	1-2/day	None	No	1000	Disc	No	8
617	female	39.6748186	no	80	44	0.597	64	no	yes	1-2/day	1-2/day	Yes	600	Nonspecific	Yes	20
618	male	28.79332073	no	40	20	0.827	57	no	no	3+/day	3+/day	No	1800	Nonspecific	No	12
619	female	27.36591696	no	40	8	0.827	47	no	no	None	None	No	NA	Stenosis	No	2
620	male	31.00819156	yes	40	44	0.5	64	no	yes	None	None	No	1200	Stenosis	No	2
621	male	23.01031541	no	20	12	0.832	63	no	no	<1/day	<1/day	Yes	2000	Nonspecific	Yes	19
622	female	27.43236212	no	50	38	0.778	65	no	no	3+/day	3+/day	No	680	Disc	No	11
623	female	18.79260414	no	80	22	0.76	36	no	no	1-2/day	<1/day	Yes	800	Nonspecific	Yes	11
624	male	31.47038567	no	60	28	0.818	59	no	no	<1/day	<1/day	Yes	1600	Nonspecific	Yes	15
625	female	18.53613281	no	NA	NA	0.827	19	no	no	None	None	No	1000	Nonspecific	NA	NA
626	female	20.11706556	no	50	NA	0.81	61	no	no	None	None	Yes	560	Disc	Yes	20
627	female	25.60353798	no	20	34	0.79	57	no	yes	3+/day	3+/day	No	560	Nonspecific	No	5
628	male	31.00819156	no	60	24	0.65	49	no	yes	<1/day	<1/day	Yes	1200	Disc	Yes	17
629	female	22.31201172	no	80	74	0.44	62	no	yes	3+/day	3+/day	No	NA	Nonspecific	No	1
630	male	33.90239198	no	80	24	0.79	31	no	yes	1-2/day	1-2/day	No	1960	Stenosis	No	5
631	male	29.5628858	no	40	34	0.704	70	no	yes	3+/day	3+/day	No	NA	Stenosis	No	2
632	male	29.83410494	no	60	36	0.53	36	no	yes	None	1-2/day	Yes	1200	Nonspecific	Yes	20
633	female	26.51795005	no	40	12	0.778	41	no	no	None	None	No	NA	Nonspecific	No	1
634	male	20.52443772	no	60	38	0.816	66	no	no	None	<1/day	No	600	Nonspecific	No	11
635	female	28.65872132	no	50	34	0.778	70	no	yes	3+/day	3+/day	No	400	Nonspecific	No	5
636	male	25.84015963	no	50	30	0.574	25	no	no	3+/day	3+/day	No	1800	Disc	No	1
637	male	25.55921053	no	40	17	0.861	32	no	yes	None	<1/day	No	1400	Nonspecific	No	6
638	female	26.79017447	no	70	30	0.806	29	no	no	<1/day	None	Yes	800	Disc	Yes	20
639	male	25.79944455	no	80	11	0.647	35	no	no	1-2/day	None	Yes	1800	Nonspecific	Yes	5
640	male	30.42763158	no	80	24	0.682	84	no	no	None	None	Yes	1000	Nonspecific	Yes	20
641	male	27.66435185	no	40	24	0.482	19	no	no	1-2/day	None	Yes	1600	Nonspecific	Yes	9
642	female	23.17754511	no	30	34	0.774	59	no	yes	1-2/day	None	Yes	880	Disc	Yes	19
643	male	25.8244898	no	80	32	0.816	17	no	yes	None	None	Yes	1800	Disc	Yes	20
644	male	34.58043981	no	50	6	1	67	no	no	None	None	Yes	2400	Nonspecific	Yes	13
645	male	25.84558824	no	50	14	0.861	35	no	no	<1/day	<1/day	No	1320	Nonspecific	No	3
646	female	39.13683663	no	70	48	0.616	70	no	yes	None	None	Yes	300	Stenosis	Yes	20
647	female	30.7251462	no	100	52	0.523	26	no	yes	3+/day	3+/day	Yes	920	Disc	Yes	18
648	female	16.88571965	no	80	18	0.827	35	no	no	<1/day	None	Yes	600	Stenosis	Yes	11
649	female	25.23777315	no	60	34	0.861	65	yes	yes	1-2/day	1-2/day	Yes	800	Stenosis	Yes	18
650	male	28.5885737	no	50	12	0.79	64	no	no	<1/day	None	No	800	Nonspecific	No	8
651	male	40.68287037	no	30	NA	0.634	52	no	yes	1-2/day	1-2/day	No	680	Nonspecific	No	1
652	male	22.14870825	no	60	6	0.861	36	no	no	None	None	Yes	NA	Nonspecific	Yes	1
653	female	32.11771029	no	NA	31	0.669	70	yes	yes	None	None	No	520	Nonspecific	NA	NA
654	female	28.70583333	no	NA	20	0.768	24	no	no	None	None	No	1240	Nonspecific	NA	NA
655	female	23.55731922	no	70	35	0.7	60	no	no	None	None	Yes	300	Stenosis	Yes	20
656	male	33.44723183	no	10	6	0.819	74	yes	yes	<1/day	None	Yes	2640	Disc	Yes	20
657	female	40.43289941	no	50	18	0.861	52	yes	yes	1-2/day	None	Yes	800	Nonspecific	Yes	19
658	male	29.28585598	no	80	50	0.741	57	no	yes	1-2/day	1-2/day	No	NA	Disc	No	1
659	female	40.22722222	no	90	53	0.228	82	no	yes	3+/day	3+/day	No	200	Stenosis	No	6
660	female	30.66345271	no	90	36	0.597	64	no	yes	<1/day	None	No	NA	Nonspecific	NA	NA
661	male	20.08571429	no	50	18	0.818	37	no	yes	<1/day	None	Yes	1000	Nonspecific	Yes	19
662	female	34.69811754	yes	80	31	0.655	44	no	yes	1-2/day	None	No	NA	Spondy	No	1
663	female	40.73822121	no	60	52	0.634	73	no	yes	1-2/day	1-2/day	Yes	416	Nonspecific	Yes	19
664	female	19.04093567	no	NA	2	0.806	45	no	no	<1/day	<1/day	Yes	360	Nonspecific	Yes	NA
665	female	31.44781065	no	80	60	0.572	64	no	yes	1-2/day	1-2/day	No	400	Disc	No	2
666	female	21.39724246	yes	70	48	0.638	84	no	yes	None	1-2/day	No	300	Nonspecific	No	10
667	female	32.00442248	no	70	26	0.783	44	no	no	1-2/day	1-2/day	Yes	960	Nonspecific	Yes	2
668	female	26.33506764	no	30	36	0.778	71	no	yes	3+/day	3+/day	Yes	1000	Nonspecific	Yes	18
669	female	32.43823242	no	NA	46	0.739	61	yes	no	1-2/day	None	Yes	600	Disc	Yes	NA
670	male	31.4944	no	10	11	0.861	68	yes	yes	<1/day	<1/day	No	480	Disc	No	12
671	female	29.07830385	no	70	28	0.659	44	no	yes	3+/day	3+/day	No	NA	Nonspecific	NA	NA
672	male	27.12191358	no	40	10	0.861	56	no	no	1-2/day	None	No	1480	Disc	No	1
673	female	24.32525952	no	NA	24	0.784	68	no	yes	1-2/day	<1/day	No	800	Spondy	NA	NA
674	female	42.06295525	no	80	28	0.63	64	no	yes	1-2/day	None	Yes	800	Nonspecific	Yes	19
675	female	24.24632653	no	NA	NA	0.778	57	no	yes	None	<1/day	Yes	600	Nonspecific	Yes	NA
676	male	23.7075977	no	40	24	0.827	17	no	no	None	None	Yes	1000	Disc	Yes	12
677	female	37.1957672	no	70	37	0.723	59	no	yes	<1/day	<1/day	No	800	Disc	No	6
678	female	28.00297265	no	NA	NA	0.785	69	no	yes	3+/day	3+/day	Yes	400	Nonspecific	Yes	NA
679	male	34.29911803	no	60	24	0.732	47	no	yes	1-2/day	None	Yes	1000	Nonspecific	Yes	20
680	male	41.13965483	no	70	20	0.647	43	no	yes	None	None	No	1000	Nonspecific	No	1
681	female	21.15990325	no	50	24	0.678	64	no	no	None	<1/day	No	800	Stenosis	No	5
682	female	21.20511347	no	NA	NA	0.79	65	no	yes	None	None	Yes	800	Nonspecific	Yes	NA
683	female	22.31165453	no	30	13	0.803	50	yes	no	<1/day	<1/day	Yes	1000	Disc	Yes	19
684	female	27.4609375	no	50	14	0.783	60	no	yes	None	None	No	920	Nonspecific	No	4
685	female	22.31201172	no	70	18	0.659	74	no	no	1-2/day	1-2/day	Yes	440	Nonspecific	Yes	20
686	female	24.12662722	yes	NA	NA	0.268	64	no	yes	None	None	No	NA	Nonspecific	NA	NA
687	male	26.62285587	no	40	11	0.816	65	no	no	None	None	No	1320	Nonspecific	No	7
688	male	27.87569615	no	50	44	0.678	77	no	no	None	None	Yes	400	Nonspecific	Yes	20
689	female	22.84882842	no	40	20	0.785	24	no	no	1-2/day	None	Yes	1000	Stenosis	Yes	20
690	female	23.40105601	no	60	30	0.818	45	no	yes	<1/day	None	No	1000	Nonspecific	No	7
691	female	21.21436004	no	10	17	0.796	52	no	yes	None	None	Yes	400	Nonspecific	Yes	20
692	male	22.31303313	no	90	44	0.289	37	no	yes	1-2/day	None	Yes	1800	Stenosis	Yes	18
693	male	22.14870825	no	30	6	0.832	59	no	no	None	None	Yes	1000	Nonspecific	Yes	19
694	male	25.39718547	no	80	22	0.888	61	no	no	None	None	No	600	Nonspecific	No	8
695	female	36.27313609	no	50	36	0.796	44	no	yes	3+/day	None	No	400	Nonspecific	No	7
696	male	34.20739619	no	80	16	0.813	25	no	yes	None	None	Yes	1120	Nonspecific	Yes	20
697	female	23.29467456	no	100	44	0.565	22	no	yes	None	None	Yes	800	Nonspecific	Yes	17
698	male	37.24805363	NA	40	35	0.612	57	no	yes	3+/day	1-2/day	Yes	600	Nonspecific	Yes	20
699	female	29.17724609	no	20	26	0.708	79	yes	yes	1-2/day	3+/day	No	600	Nonspecific	Yes	17
700	female	28.88624567	no	50	2	0.832	46	no	yes	<1/day	<1/day	No	1360	Nonspecific	No	9
701	female	33.06234883	no	50	44	0.723	73	no	yes	3+/day	None	Yes	200	Stenosis	Yes	13
702	male	25.37048889	no	NA	0	0.861	52	no	no	1-2/day	None	No	1200	Nonspecific	NA	NA
703	male	28.88513514	no	70	8	0.738	42	no	yes	None	None	No	1200	Nonspecific	No	3
704	male	22.46272189	no	70	32	0.651	72	no	yes	None	3+/day	No	NA	Disc	No	1
705	male	26.44386574	no	60	20	0.832	39	no	no	None	None	No	1500	Nonspecific	No	13
706	male	24.40487998	no	90	30	0.634	41	no	no	3+/day	3+/day	Yes	1600	Disc	Yes	20
707	female	29.1183432	no	NA	34	1	74	yes	yes	None	None	Yes	800	Stenosis	Yes	NA
708	male	30.62047995	no	15	17	0.803	56	no	no	<1/day	<1/day	Yes	1600	Stenosis	Yes	20
709	female	30.89887963	no	50	31	0.72	85	no	no	None	None	No	400	Nonspecific	No	5
710	female	22.14033762	no	50	NA	0.499	39	no	yes	1-2/day	1-2/day	No	400	Disc	No	7
711	female	25.23777315	no	30	40	0.731	43	no	yes	None	<1/day	Yes	480	Disc	Yes	17
712	female	26.62878788	no	60	37	0.818	77	no	yes	1-2/day	1-2/day	Yes	400	Spondy	Yes	19
713	male	34.69964293	no	NA	NA	1	46	no	no	None	None	No	1400	Nonspecific	NA	NA
714	male	47.46334877	no	70	10	0.818	48	no	no	<1/day	None	No	3000	Disc	No	9
715	female	27.87569615	no	80	11	0.598	59	no	no	1-2/day	None	No	560	Nonspecific	No	3
716	female	29.64641003	yes	NA	NA	0.314	59	no	yes	1-2/day	1-2/day	No	450	Nonspecific	NA	NA
717	male	28.12608131	no	50	24	0.738	50	no	yes	None	None	No	800	Disc	No	4
718	male	29.98313827	no	60	8	0.861	36	no	no	<1/day	None	Yes	1800	Nonspecific	Yes	19
719	female	22.8049308	no	50	50	0.584	45	no	yes	None	3+/day	No	440	Stenosis	No	11
720	male	27.97653061	no	70	16	0.818	53	no	yes	<1/day	None	Yes	1920	Nonspecific	Yes	19
721	female	23.85668945	yes	40	42	0.768	60	no	no	<1/day	None	Yes	300	Spondy	Yes	1
722	female	24.27378035	no	80	40	0.768	54	no	yes	None	None	No	1000	Nonspecific	No	2
723	female	32.27731864	yes	NA	42	0.547	54	no	no	None	3+/day	No	600	Nonspecific	NA	NA
724	male	46.37847222	no	NA	20	0.827	50	no	no	None	None	No	1200	Spondy	NA	NA
725	male	32.88705725	no	30	26	0.832	29	no	no	None	1-2/day	No	840	Nonspecific	No	2
726	male	29.28585598	no	80	32	0.511	45	no	no	1-2/day	1-2/day	Yes	800	Spondy	Yes	19
727	female	23.77471384	no	60	57	0.403	68	no	yes	3+/day	1-2/day	Yes	300	Disc	Yes	20
728	male	25.8398307	no	NA	NA	0.813	62	no	yes	<1/day	None	Yes	1200	Nonspecific	Yes	NA
729	female	28.27348463	no	NA	8	0.827	71	no	yes	<1/day	None	No	400	Nonspecific	NA	NA
730	male	28.05503046	no	10	8	0.861	69	yes	no	None	None	Yes	1600	Disc	Yes	20
731	female	24.08868733	no	50	14	0.827	48	yes	yes	<1/day	<1/day	No	520	Nonspecific	No	5
732	female	43.26153846	no	90	60	0.187	47	no	yes	3+/day	3+/day	No	560	Disc	Yes	18
733	female	35.60166289	no	NA	NA	0.764	60	yes	no	<1/day	None	Yes	1000	Nonspecific	Yes	NA
734	male	21.23346939	no	60	22	0.827	17	no	no	None	None	Yes	300	Nonspecific	Yes	12
735	female	23.40894901	no	50	40	0.63	65	no	yes	1-2/day	1-2/day	No	400	Nonspecific	No	12
736	female	20.25244141	yes	70	32	0.716	52	no	no	3+/day	3+/day	No	480	Nonspecific	No	13
737	male	24.39189189	no	40	12	0.832	30	no	no	None	None	Yes	2000	Nonspecific	Yes	20
738	male	21.92470483	no	NA	38	0.654	55	yes	no	1-2/day	1-2/day	No	NA	Disc	NA	NA
739	female	29.17724609	no	70	28	0.818	48	no	no	1-2/day	1-2/day	No	720	Nonspecific	No	6
740	female	19.13491124	no	40	30	0.784	36	no	no	1-2/day	1-2/day	No	400	Nonspecific	No	14
741	male	30.06816663	no	0	36	0.723	55	no	yes	3+/day	None	No	300	Disc	No	1
742	male	28.36273222	yes	NA	NA	0.675	60	no	no	1-2/day	None	Yes	200	Nonspecific	Yes	NA
743	female	24.29301775	no	20	11	0.82	55	no	no	1-2/day	<1/day	No	1140	Disc	No	13
744	male	27.25918367	no	NA	22	0.827	26	no	yes	<1/day	<1/day	No	NA	Nonspecific	NA	NA
745	female	33.28459938	no	80	20	0.806	26	no	yes	None	None	No	720	Nonspecific	No	9
746	female	37.10277778	no	80	26	0.732	70	no	yes	1-2/day	None	Yes	600	Nonspecific	Yes	20
747	male	34.58043981	yes	90	71	0.44	79	no	yes	3+/day	3+/day	Yes	800	Nonspecific	Yes	20
748	female	23.02595112	no	60	37	0.723	86	yes	yes	None	None	No	400	Nonspecific	No	7
749	male	26.79017447	no	70	36	0.215	65	yes	yes	1-2/day	1-2/day	No	400	Nonspecific	No	2
750	female	32.22083333	no	20	40	0.732	69	no	yes	None	None	No	400	Stenosis	No	7
751	female	24.56060199	no	80	20	0.818	24	no	no	1-2/day	<1/day	Unknown	600	Nonspecific	Yes	20
752	male	31.16673875	no	20	50	0.314	55	no	yes	3+/day	3+/day	No	1000	Nonspecific	No	10
753	female	24.605	no	60	26	0.689	56	no	no	<1/day	<1/day	Yes	560	Nonspecific	Yes	20
754	female	18.24394464	yes	70	42	0.471	20	no	yes	None	None	Yes	800	Nonspecific	Yes	20
755	female	23.77471384	no	60	NA	0.579	59	no	yes	None	None	Yes	560	Nonspecific	Yes	20
756	female	20.93896484	no	NA	NA	0.861	76	no	no	None	None	No	NA	Disc	NA	NA
757	female	26.43115234	no	30	22	0.818	53	no	yes	None	None	Yes	1000	Disc	Yes	19
758	female	28.18890622	no	NA	18	0.716	45	yes	no	<1/day	<1/day	No	560	Disc	NA	NA
759	male	32.77226741	no	NA	6	0.888	64	no	no	<1/day	None	Yes	1800	Nonspecific	Yes	NA
760	male	25.05680552	no	30	18	0.827	57	no	no	<1/day	None	No	2000	Disc	No	5
761	male	NA	NA	NA	NA	NA	45	NA	no	NA	NA	No	NA	Spondy	NA	NA
762	female	29.22524565	no	NA	73	0.403	71	no	yes	1-2/day	1-2/day	Yes	600	Stenosis	Yes	NA
763	male	27.12191358	no	NA	14	0.861	52	no	yes	None	None	Yes	2000	Disc	Yes	NA
764	female	24.0324019	no	60	NA	0.827	44	no	yes	<1/day	None	No	1000	Nonspecific	No	15
765	female	40.3466483	yes	80	38	0.576	52	no	yes	None	None	Unknown	800	Stenosis	Yes	16
766	female	19.63408284	no	40	16	0.861	35	no	yes	None	None	No	680	Nonspecific	No	3
767	female	NA	NA	NA	NA	NA	57	NA	no	NA	NA	Yes	NA	Stenosis	Yes	NA
768	female	20.59570313	no	60	30	0.827	36	no	no	<1/day	<1/day	Yes	400	Disc	Yes	20
769	female	24.32336108	yes	80	18	0.818	44	no	no	1-2/day	<1/day	No	1040	Nonspecific	No	8
770	male	NA	NA	NA	NA	NA	46	NA	no	NA	NA	Yes	NA	Nonspecific	Yes	NA
771	male	33.90239198	no	NA	6	0.832	59	no	no	<1/day	None	Yes	2000	Nonspecific	Yes	NA
772	male	22.2377551	yes	50	52	0.723	56	no	yes	1-2/day	3+/day	Yes	300	Disc	Yes	20
773	male	39.45408163	no	70	10	0.731	40	no	yes	1-2/day	None	Yes	1120	Nonspecific	Yes	19
774	male	23.75	no	30	22	0.861	31	no	yes	None	None	No	NA	Nonspecific	No	1
775	female	37.94812014	no	60	66	0.639	39	no	yes	3+/day	3+/day	Yes	2000	Nonspecific	Yes	20
776	female	23.40105601	no	0	0	0.861	47	no	no	None	None	No	1280	Disc	No	3
777	male	25.7658179	no	60	66	0.547	49	no	yes	1-2/day	3+/day	No	1320	Nonspecific	Yes	16
778	female	24.12662722	no	30	14	0.861	58	no	no	<1/day	None	No	NA	Nonspecific	No	2
779	female	30.91898148	no	50	24	0.786	34	no	yes	1-2/day	<1/day	Yes	800	Spondy	Yes	15
780	male	27.86388936	no	20	6	0.861	60	no	no	None	None	No	600	Nonspecific	No	12
781	male	28.5885737	no	70	30	0.565	44	no	yes	None	None	Yes	1200	Nonspecific	Yes	20
782	female	28.34677419	no	60	24	0.79	73	yes	yes	1-2/day	<1/day	No	800	Stenosis	No	1
783	female	36.90063477	no	NA	NA	0.366	76	no	yes	1-2/day	1-2/day	No	400	Stenosis	NA	NA
784	male	25.99643573	no	70	24	0.714	75	yes	no	3+/day	3+/day	Yes	800	Nonspecific	Yes	14
785	female	25.74462891	no	NA	NA	0.645	70	no	yes	1-2/day	<1/day	No	400	Nonspecific	NA	NA
786	female	34.74765869	no	70	NA	0.816	42	no	no	None	None	Yes	800	Disc	Yes	20
787	male	27.79996142	no	0	30	0.778	72	no	yes	None	None	Yes	1150	Disc	Yes	20
788	female	23.49075518	yes	70	64	0.441	63	no	no	1-2/day	3+/day	No	600	Nonspecific	No	8
789	male	34.43265306	no	0	38	0.306	54	no	yes	3+/day	<1/day	No	1600	Nonspecific	No	6
790	female	NA	NA	NA	NA	NA	61	NA	no	NA	NA	Yes	NA	Nonspecific	Yes	NA
791	female	23.29467456	no	80	64	0.425	74	no	yes	<1/day	<1/day	No	600	Spondy	No	11
792	female	NA	NA	0	NA	NA	54	NA	no	None	None	Unknown	0	Spondy	No	1
793	female	21.61149476	no	30	12	0.82	26	no	no	1-2/day	None	No	100	Nonspecific	No	1
794	female	32.76769967	no	50	15	0.76	69	no	no	None	None	No	NA	Nonspecific	No	1
795	female	31.24444444	no	50	12	0.861	69	no	no	None	None	No	400	Stenosis	No	13
796	female	29.04958678	yes	20	18	0.79	73	no	yes	<1/day	<1/day	No	680	Nonspecific	No	8
797	female	27.3945176	no	0	8	0.446	74	no	no	<1/day	None	Yes	1000	Stenosis	Yes	20
798	female	31.11502959	no	50	24	0.79	68	yes	yes	None	None	Yes	880	Nonspecific	Yes	20
799	male	42.46693878	no	NA	NA	0.827	49	no	no	1-2/day	None	Yes	1600	Disc	Yes	NA
800	male	24.38979592	no	60	26	0.723	78	no	yes	<1/day	<1/day	Yes	1120	Stenosis	Yes	19
801	female	20.33471074	no	50	52	0.778	55	no	yes	1-2/day	<1/day	Yes	480	Spondy	Yes	20
802	male	21.69753086	no	20	16	0.738	39	no	yes	None	None	No	800	Disc	No	7
803	female	27.27689594	no	40	18	0.827	55	no	yes	None	None	Yes	760	Nonspecific	Yes	18
804	male	23.6252888	no	50	11	0.827	86	no	yes	None	None	No	800	Nonspecific	No	6
805	female	25.69416823	no	60	36	0.816	52	no	yes	None	None	No	400	Spondy	Yes	20
806	female	21.4643787	no	50	30	0.818	50	no	no	None	None	No	400	Nonspecific	No	5
807	female	25.05680552	no	50	56	0.647	43	no	yes	3+/day	None	Yes	400	Disc	Yes	20
808	male	33.27810651	no	70	75	0.412	31	no	yes	<1/day	None	No	NA	Stenosis	No	1
809	male	26.54183673	no	20	44	0.729	57	no	yes	<1/day	None	No	800	Stenosis	No	13
810	female	25.8398307	no	90	35	0.539	26	no	no	3+/day	1-2/day	Yes	800	Nonspecific	Yes	20
811	female	18.53613281	no	70	24	0.827	42	no	no	3+/day	3+/day	No	1080	Nonspecific	No	4
812	female	26.62248521	no	50	26	0.662	70	no	yes	<1/day	None	Yes	520	Nonspecific	Yes	20
813	female	37.9258494	yes	70	35	0.784	49	no	yes	1-2/day	<1/day	No	1000	Nonspecific	No	2
814	male	33.19952774	yes	90	68	0.327	35	no	yes	1-2/day	3+/day	No	960	Disc	No	4
815	male	26.54183673	no	NA	0	1	57	no	yes	None	None	No	0	Nonspecific	NA	NA
816	male	23.67244898	no	70	22	0.81	61	no	no	1-2/day	None	Yes	1200	Disc	Yes	20
817	female	29.85651974	no	50	18	0.789	37	no	no	None	<1/day	No	400	Spondy	No	9
818	female	30.11085916	no	50	26	0.725	72	yes	yes	None	None	Yes	480	Stenosis	Yes	20
819	female	28.95195266	no	70	48	0.723	23	no	yes	None	None	Yes	600	Disc	Yes	13
820	male	29.52702703	no	30	22	0.81	27	no	yes	<1/day	None	No	1200	Nonspecific	Yes	17
821	female	26.38393695	NA	NA	NA	NA	56	NA	no	NA	NA	No	NA	Nonspecific	NA	NA
822	male	38.76889506	no	20	46	0.129	55	yes	yes	1-2/day	1-2/day	No	NA	Nonspecific	No	1
823	male	30.56521739	no	NA	20	0.774	26	no	no	1-2/day	None	No	2200	Nonspecific	NA	NA
824	female	28.12865497	no	NA	6	0.876	82	no	yes	<1/day	None	No	400	Disc	NA	NA
825	female	23.2260666	no	50	14	0.827	22	no	no	None	None	No	1200	Nonspecific	No	13
826	female	26.62878788	no	10	17	0.699	68	no	yes	None	None	Yes	400	Stenosis	Yes	20
827	female	31.58007813	no	50	11	0.861	48	no	no	None	None	Yes	300	Nonspecific	Yes	6
828	male	23.46045525	yes	80	38	0.555	64	yes	yes	1-2/day	None	No	NA	Disc	No	1
829	male	21.01948302	no	20	4	1	32	no	yes	None	None	No	2040	Nonspecific	No	6
830	male	27.97653061	no	50	NA	0.651	57	yes	yes	3+/day	None	Yes	1200	Nonspecific	Yes	1
831	male	24.82020408	no	30	13	0.82	68	no	no	1-2/day	1-2/day	No	400	Nonspecific	No	9
832	female	20.08081055	no	50	42	0.714	60	no	yes	1-2/day	<1/day	No	480	Stenosis	Yes	16
833	male	25.79944455	no	NA	10	0.786	31	no	no	<1/day	None	Yes	1000	Disc	Yes	NA
834	female	24.68912591	no	NA	NA	0.809	46	no	no	None	None	No	800	Disc	NA	NA
835	female	26.62878788	no	30	4	0.796	67	no	no	None	None	Yes	600	Spondy	Yes	20
836	male	26.91161569	no	NA	NA	0.796	71	no	yes	None	<1/day	No	1400	Nonspecific	NA	NA
837	male	45.05688191	no	80	22	0.495	24	no	no	None	<1/day	No	1200	Nonspecific	No	10
838	male	25.10186936	no	60	20	0.797	42	no	no	None	None	No	NA	Nonspecific	No	1
839	female	32.27731864	no	90	70	0.456	29	no	yes	None	3+/day	Yes	200	Stenosis	Yes	1
840	female	36.93869822	yes	50	18	0.678	46	yes	no	<1/day	<1/day	No	NA	Nonspecific	No	1
841	female	40.23413111	no	50	40	0.659	71	no	yes	None	1-2/day	Yes	800	Disc	Yes	20
842	female	20.52443772	no	80	26	0.861	31	no	yes	None	None	No	1350	Nonspecific	No	7
843	female	35.42454019	no	80	38	0.711	53	yes	yes	3+/day	3+/day	Yes	600	Disc	Yes	20
844	male	37.29263117	no	20	22	0.803	39	no	no	<1/day	None	Yes	1240	Nonspecific	Yes	20
845	male	24.40514168	yes	70	34	0.79	25	NA	yes	None	None	Yes	2200	Nonspecific	Yes	20
846	male	22.78240741	no	NA	NA	0.861	47	no	no	None	None	Yes	1800	Nonspecific	Yes	NA
847	male	19.12094907	no	NA	64	0.482	80	yes	yes	None	None	No	300	Spondy	NA	NA
848	male	28.79332073	no	30	0	0.861	29	no	no	None	None	No	2000	Nonspecific	No	8
849	female	23.29467456	no	50	NA	0.827	43	no	no	<1/day	<1/day	No	600	Stenosis	No	5
850	female	25.77666667	no	NA	75	0.248	83	no	yes	1-2/day	1-2/day	No	NA	Disc	NA	NA
851	female	20.08081055	no	50	14	0.783	41	no	no	None	None	No	400	Nonspecific	No	9
852	female	22.50086505	no	20	NA	0.796	28	no	no	1-2/day	None	Yes	1360	Nonspecific	Yes	20
853	male	21.19984375	no	30	15	0.809	57	no	no	None	None	Yes	2000	Nonspecific	Yes	9
854	female	24.21444444	no	50	10	0.803	32	no	no	None	None	Yes	450	Nonspecific	Yes	20
855	female	42.59868421	no	60	42	0.337	47	no	yes	3+/day	3+/day	No	1000	Stenosis	No	4
856	female	23.91156463	no	NA	36	0.719	59	no	yes	1-2/day	1-2/day	Yes	560	Disc	Yes	NA
857	female	20.17332415	no	NA	NA	0.576	57	no	no	None	3+/day	No	NA	Nonspecific	NA	NA
858	female	29.69213867	no	30	16	0.796	48	no	yes	<1/day	<1/day	No	1120	Disc	No	11
859	female	22.49453694	no	20	22	0.79	28	no	yes	None	None	No	400	Nonspecific	No	3
860	male	28.97193139	no	NA	NA	0.732	75	no	no	1-2/day	3+/day	Yes	1360	Stenosis	Yes	NA
861	female	22.95510204	no	50	52	0.714	42	no	yes	<1/day	<1/day	Yes	400	Nonspecific	Yes	20
862	female	27.97653061	yes	70	38	0.597	51	no	yes	None	None	Yes	600	Disc	Yes	7
863	female	31.61420118	no	50	14	0.806	54	no	no	<1/day	<1/day	No	1560	Disc	No	12
864	female	26.6027832	no	60	46	0.643	45	no	yes	None	3+/day	No	600	Spondy	No	6
865	female	22.67170572	no	60	20	0.783	23	no	no	None	None	Yes	760	Nonspecific	Yes	20
866	female	25.74462891	no	NA	NA	0.785	66	no	yes	1-2/day	1-2/day	No	680	Stenosis	NA	NA
867	male	33.89118457	no	80	38	0.777	43	no	yes	1-2/day	None	Yes	800	Spondy	Yes	14
868	female	20.78204784	no	50	13	0.785	60	no	no	1-2/day	None	Yes	480	Nonspecific	Yes	20
869	female	28.31527778	no	70	60	0.323	43	no	no	3+/day	3+/day	Yes	330	Disc	Yes	20
870	female	21.96875	no	20	46	0.783	63	no	yes	None	None	No	600	Spondy	Yes	17
871	female	27.4609375	no	60	NA	0.744	57	no	yes	None	None	No	1000	Nonspecific	No	14
872	male	32.07498512	no	60	16	0.803	43	no	no	None	None	No	1200	Nonspecific	No	5
873	female	25.82185491	no	80	34	0.785	67	no	yes	1-2/day	1-2/day	Yes	720	Nonspecific	Yes	20
874	female	22.96189349	no	NA	NA	0.45	60	no	yes	None	None	Yes	880	Nonspecific	Yes	NA
875	female	24.69214876	no	80	72	0.455	66	no	yes	3+/day	3+/day	Yes	600	Stenosis	Yes	20
876	female	29.85651974	no	50	28	0.731	62	yes	yes	<1/day	<1/day	Yes	400	Nonspecific	Yes	20
877	male	24.40514168	no	20	6	0.861	65	no	no	<1/day	<1/day	Yes	1160	Nonspecific	Yes	20
878	male	29.83410494	no	50	24	0.682	70	no	yes	None	None	Yes	960	Stenosis	Yes	20
879	female	26.43115234	no	40	28	0.818	49	no	yes	<1/day	None	Yes	840	Nonspecific	Yes	20
880	female	25.37001559	no	NA	13	0.765	54	no	no	None	None	Yes	1200	Disc	Yes	NA
881	male	29.61751479	yes	NA	NA	0.33	58	yes	yes	3+/day	3+/day	Yes	400	Stenosis	Yes	NA
882	male	36.25867883	no	90	24	0.732	57	no	no	None	None	Yes	2200	Spondy	Yes	19
883	male	27.05455267	no	50	16	0.765	27	no	yes	<1/day	<1/day	Yes	2000	Disc	Yes	20
884	male	31.56326531	yes	70	20	0.79	53	yes	yes	<1/day	<1/day	Yes	920	Disc	Yes	20
885	female	27.4609375	no	NA	NA	0.79	62	no	yes	<1/day	<1/day	Yes	600	Spondy	Yes	NA
886	male	27.71909111	no	70	24	0.818	46	no	yes	<1/day	None	Yes	1480	Nonspecific	Yes	3
887	female	21.78609221	no	NA	22	0.818	54	no	no	1-2/day	None	Yes	1000	Disc	Yes	NA
888	female	30.66345271	no	20	15	0.861	72	no	yes	None	None	Yes	440	Nonspecific	Yes	20
889	male	25.01492195	no	40	11	0.832	26	no	no	<1/day	<1/day	No	1200	Nonspecific	No	11
890	female	24.27378035	no	NA	18	0.716	52	no	no	None	None	Yes	1000	Spondy	Yes	NA
891	female	21.76300728	no	50	57	0.523	58	no	yes	None	None	Yes	0	Disc	Yes	3
892	female	18.75257299	no	NA	NA	0.568	35	no	no	<1/day	<1/day	No	600	Disc	NA	NA
893	male	28.47800926	no	80	8	0.827	73	no	yes	<1/day	<1/day	Yes	800	Disc	Yes	2
894	female	29.31087167	no	50	40	0.403	57	no	yes	None	1-2/day	Yes	840	Stenosis	Yes	20
895	male	22.46621622	no	50	32	0.783	63	no	yes	3+/day	3+/day	No	NA	Disc	No	1
896	male	42.21429912	no	50	57	0.519	62	no	yes	None	None	No	NA	Stenosis	No	1
897	male	31.56326531	no	70	34	0.796	48	no	yes	None	<1/day	No	NA	Disc	No	1
898	female	23.40105601	no	20	26	0.708	54	no	yes	1-2/day	1-2/day	Yes	760	Disc	Yes	20
899	female	22.45694444	no	60	51	0.704	75	no	yes	None	3+/day	No	200	Stenosis	No	11
900	female	28.33963215	no	20	60	0.629	78	no	no	3+/day	<1/day	Yes	400	Disc	Yes	20
901	female	24.53076217	no	40	24	0.778	55	no	yes	3+/day	None	Yes	1000	Nonspecific	Yes	20
902	female	26.6027832	no	50	18	0.786	37	no	yes	1-2/day	1-2/day	Yes	680	Nonspecific	Yes	5
903	male	38.93538462	yes	50	42	0.714	41	no	yes	1-2/day	None	No	800	Nonspecific	No	5
904	male	24.38979592	no	60	40	0.682	72	no	yes	1-2/day	1-2/day	Yes	640	Stenosis	Yes	14
905	female	20.35865449	no	30	40	0.738	56	no	yes	<1/day	None	Yes	560	Nonspecific	Yes	20
906	female	32.68706747	no	80	35	0.643	59	no	no	<1/day	<1/day	Yes	600	Nonspecific	Yes	20
907	male	30.84591837	no	50	24	0.647	61	no	no	1-2/day	1-2/day	Yes	680	Nonspecific	Yes	20
908	male	32.68706747	no	40	14	0.861	64	no	yes	1-2/day	None	Yes	1400	Nonspecific	Yes	1
909	male	34.66216216	no	50	40	0.471	56	no	no	1-2/day	<1/day	No	1000	Nonspecific	No	11
910	male	26.54183673	no	NA	34	0.723	42	no	yes	<1/day	None	No	NA	Nonspecific	NA	NA
911	male	28.40693878	no	50	20	0.783	73	no	yes	None	None	Yes	1200	Nonspecific	Yes	20
912	female	29.07830385	no	NA	NA	0.826	74	no	yes	1-2/day	1-2/day	Yes	800	Nonspecific	Yes	NA
913	male	28.98081633	no	80	6	0.888	75	yes	no	1-2/day	None	No	900	Spondy	No	10
914	female	35.89626445	no	90	10	0.826	67	no	no	<1/day	None	Yes	1000	Disc	Yes	20
915	female	37.10277778	yes	50	20	0.741	59	no	yes	1-2/day	None	Yes	480	Stenosis	Yes	5
916	male	35.43793321	no	30	24	0.785	47	no	no	None	<1/day	Yes	1440	Nonspecific	Yes	20
917	female	24.02832031	no	30	22	0.738	21	no	yes	1-2/day	1-2/day	No	920	Spondy	No	14
918	female	29.75661376	no	70	24	0.818	51	no	no	<1/day	None	Yes	920	Disc	Yes	20
919	female	27.43572084	NA	60	20	0.818	75	no	yes	3+/day	3+/day	Yes	600	Nonspecific	Yes	2
920	male	23.74577778	no	50	NA	0.738	59	no	yes	1-2/day	1-2/day	Yes	600	Nonspecific	Yes	20
921	female	28.49072266	no	50	48	0.458	57	no	yes	<1/day	None	No	800	Disc	No	11
922	male	29.28585598	no	NA	NA	0.475	62	no	yes	<1/day	None	No	1000	Stenosis	NA	NA
923	female	23.82388889	yes	80	36	0.46	56	no	yes	1-2/day	None	No	400	Stenosis	No	6
924	female	36.60591716	yes	60	40	0.659	44	no	no	<1/day	<1/day	Yes	520	Nonspecific	Yes	20
925	female	29.1183432	no	80	68	0.266	55	no	yes	3+/day	1-2/day	No	480	Nonspecific	No	7
926	male	27.09977324	no	80	31	0.826	77	no	yes	None	None	Yes	600	Stenosis	Yes	20
927	female	31.61420118	no	70	22	0.818	60	no	yes	3+/day	3+/day	Yes	400	Nonspecific	Yes	20
928	female	40.23413111	no	50	31	0.827	52	no	yes	None	None	Yes	520	Disc	Yes	20
929	male	23.01031541	no	50	17	0.735	73	yes	no	None	<1/day	No	NA	Stenosis	No	1
930	female	33.35687235	no	50	37	0.708	69	yes	yes	1-2/day	1-2/day	Yes	400	Nonspecific	Yes	19
931	male	22.95510204	yes	60	20	0.827	78	no	no	None	None	Yes	480	Nonspecific	Yes	6
932	male	29.98313827	no	NA	20	0.832	42	no	no	1-2/day	1-2/day	No	600	Disc	NA	NA
933	female	22.14870825	no	80	15	0.643	16	no	no	<1/day	None	No	1000	Nonspecific	Yes	16
934	male	29.2362949	no	50	8	0.861	55	no	yes	<1/day	None	No	1160	Nonspecific	No	10
935	female	26.16722222	no	NA	6	0.806	55	no	no	<1/day	<1/day	No	NA	Nonspecific	NA	NA
936	male	25.10714286	no	50	34	0.8	51	no	yes	None	None	Unknown	1400	Nonspecific	Yes	20
937	female	23.40105601	no	50	4	0.827	39	no	no	<1/day	None	Yes	640	Nonspecific	Yes	20
938	female	20.98025712	no	10	NA	0.647	38	no	yes	3+/day	None	Yes	400	Stenosis	Yes	19
939	male	19.78795271	no	NA	4	0.861	38	no	no	None	None	No	880	Nonspecific	NA	NA
940	female	20.62133333	no	50	24	0.832	46	no	yes	1-2/day	None	Yes	640	Nonspecific	Yes	20
941	female	22.67741935	no	30	26	0.818	37	no	yes	None	None	No	400	Nonspecific	No	14
942	female	24.12662722	no	30	24	0.499	61	no	yes	None	1-2/day	No	1200	Nonspecific	No	12
943	female	20.98025712	no	50	42	0.723	59	no	yes	<1/day	<1/day	Yes	600	Nonspecific	Yes	20
944	female	24.79717813	no	NA	NA	0.8	78	no	yes	<1/day	<1/day	Yes	400	Nonspecific	Yes	NA
945	female	20.93896484	no	50	33	0.778	75	no	yes	None	None	Yes	400	Nonspecific	Yes	20
946	female	33.46801758	no	50	NA	0.616	38	no	yes	None	None	No	1560	Nonspecific	No	10
947	female	32.50478316	no	70	26	0.79	58	no	yes	1-2/day	1-2/day	No	760	Nonspecific	Yes	19
948	female	32.68449342	no	40	8	0.796	31	no	no	None	1-2/day	No	1640	Nonspecific	No	4
949	male	35.30405405	no	50	18	0.79	46	no	yes	None	None	No	1000	Nonspecific	No	3
950	male	28.14746094	yes	50	26	0.682	58	yes	no	None	None	Yes	1600	Nonspecific	Yes	14
951	male	23.71394839	no	80	60	0.46	36	no	yes	3+/day	3+/day	No	1040	Stenosis	Yes	20
952	male	33.62913195	no	NA	NA	0.714	55	no	no	3+/day	3+/day	Yes	1000	Nonspecific	Yes	NA
953	female	22.31201172	no	70	16	0.8	33	no	no	<1/day	1-2/day	No	NA	Nonspecific	No	1
954	male	30.3813767	no	80	40	0.7	47	yes	yes	3+/day	3+/day	No	1000	Stenosis	No	9
955	female	25.08777006	no	50	20	0.723	52	no	yes	None	None	No	NA	Nonspecific	No	1
956	female	29.26118626	no	NA	28	0.756	71	no	yes	None	None	Yes	600	Nonspecific	Yes	NA
957	female	24.04660239	no	60	32	0.597	54	no	yes	None	None	No	1200	Nonspecific	No	8
958	male	28.47800926	no	90	33	0.784	75	no	no	1-2/day	None	Yes	400	Nonspecific	Yes	19
959	female	25.82185491	no	60	20	0.789	42	no	no	None	None	Yes	680	Nonspecific	Yes	19
960	female	20.36911061	no	20	32	0.71	60	no	no	None	3+/day	Yes	600	Nonspecific	Yes	1
961	female	24.40972222	no	50	18	0.826	30	no	yes	None	None	Yes	640	Nonspecific	Yes	20
962	female	19.004109	no	30	13	0.728	40	no	yes	None	None	Yes	800	Nonspecific	Yes	20
963	male	22.66816327	no	70	64	0.52	56	no	yes	3+/day	None	No	400	Spondy	No	3
964	male	36.32388154	no	NA	NA	0.756	48	no	yes	None	None	Yes	2000	Disc	Yes	NA
965	female	24.95857988	no	NA	24	1	55	no	yes	None	None	No	720	Nonspecific	NA	NA
966	male	24.02119377	no	NA	10	0.81	38	no	yes	None	<1/day	No	1600	Nonspecific	NA	NA
967	female	25.68279164	no	60	32	0.816	31	no	no	1-2/day	None	No	1200	Nonspecific	No	15
968	male	29.75495656	no	50	32	0.79	81	yes	yes	1-2/day	1-2/day	No	1080	Nonspecific	No	8
969	male	34.58043981	yes	80	30	0.634	41	no	yes	3+/day	1-2/day	No	800	Stenosis	No	2
970	female	24.02832031	no	50	8	0.861	35	no	yes	None	None	Yes	680	Nonspecific	Yes	20
971	female	33.04366229	no	100	50	0.407	50	no	no	1-2/day	1-2/day	No	1000	Stenosis	No	3
972	male	23.62745562	no	NA	16	0.826	74	no	yes	1-2/day	1-2/day	Yes	800	Spondy	Yes	NA
973	male	25.08777006	no	30	16	0.796	35	no	yes	<1/day	<1/day	No	1200	Disc	No	7
974	male	18.98533951	no	50	22	0.671	46	no	yes	None	None	No	1520	Disc	No	7
975	male	28.74488889	no	80	4	1	52	no	no	<1/day	<1/day	No	2000	Stenosis	Yes	16
976	female	30.17559834	no	50	6	0.861	41	no	yes	3+/day	3+/day	No	520	Nonspecific	Yes	16
977	male	34.55198488	no	70	34	0.732	25	no	yes	<1/day	<1/day	No	NA	Disc	No	1
978	female	27.45401864	no	NA	14	0.625	47	no	no	1-2/day	None	Yes	400	Nonspecific	Yes	NA
979	female	21.92470483	no	10	42	0.522	49	no	yes	1-2/day	None	Yes	600	Disc	Yes	20
980	male	21.01948302	no	60	26	0.818	78	no	yes	None	None	No	480	Stenosis	No	3
981	female	20.79881657	yes	80	40	0.593	29	no	no	3+/day	None	No	1400	Nonspecific	No	3
982	female	24.79717813	no	NA	53	0.687	85	no	yes	1-2/day	None	No	400	Nonspecific	NA	NA
983	male	23.73167438	no	50	18	0.816	63	no	yes	None	None	No	800	Nonspecific	No	14
984	female	28.28639053	no	NA	44	0.584	61	no	yes	<1/day	<1/day	Yes	1400	Disc	Yes	NA
985	female	28.33963215	no	50	46	0.738	82	no	yes	<1/day	<1/day	No	400	Disc	No	9
986	male	29.98313827	no	20	44	0.827	68	no	no	None	None	Yes	400	Nonspecific	Yes	20
987	female	31.92878259	no	NA	44	0.574	56	no	no	1-2/day	1-2/day	Yes	600	Disc	Yes	NA
988	female	34.32617188	no	100	32	0.765	58	no	yes	3+/day	3+/day	Yes	800	Spondy	Yes	20
989	female	26.92265054	no	90	64	0.54	53	no	yes	None	None	No	560	Nonspecific	No	13
990	male	20.54054054	no	50	20	0.876	70	no	no	3+/day	None	Yes	1440	Nonspecific	Yes	20
991	male	24.40972222	no	90	31	0.629	51	no	no	1-2/day	1-2/day	No	1000	Nonspecific	No	2
992	female	23.49075518	no	80	46	0.403	56	no	yes	3+/day	3+/day	Yes	800	Nonspecific	Yes	20
993	female	32.76769967	no	50	35	0.81	81	no	yes	None	1-2/day	Yes	400	Nonspecific	Yes	20
994	female	23.17754511	no	80	NA	0.551	60	no	yes	None	None	Yes	400	Nonspecific	Yes	20
995	female	34.96756055	no	NA	6	1	58	no	yes	None	None	No	400	Nonspecific	NA	NA
996	female	22.14870825	no	80	34	0.818	44	no	yes	1-2/day	1-2/day	No	600	Disc	No	1
997	male	27.12191358	no	70	6	1	50	yes	yes	None	<1/day	No	NA	Nonspecific	No	1
998	female	23.91156463	no	60	32	0.647	42	no	yes	1-2/day	None	Yes	1000	Nonspecific	Yes	20
999	female	26.62248521	no	50	54	0.768	56	no	no	<1/day	1-2/day	Yes	720	Disc	Yes	12
1000	female	32.83910035	yes	80	40	0.584	61	yes	yes	3+/day	3+/day	No	390	Stenosis	No	7
1001	male	20.84331019	no	50	37	0.818	55	no	yes	<1/day	None	No	NA	Disc	No	1
1002	female	20.78204784	no	70	20	0.806	16	no	no	<1/day	None	Yes	400	Spondy	Yes	16
1003	female	34.94201183	no	80	53	0.425	70	no	no	1-2/day	1-2/day	Yes	480	Stenosis	Yes	20
1004	female	19.36639118	no	60	20	0.785	25	no	no	1-2/day	None	No	NA	Nonspecific	No	1
1005	male	28.66235352	no	90	46	0.482	51	no	yes	<1/day	None	No	800	Spondy	No	5
1006	female	18.5978836	no	NA	NA	0.364	67	yes	yes	3+/day	1-2/day	No	320	Stenosis	NA	NA
1007	female	34.2764497	no	90	53	0.499	56	no	yes	1-2/day	None	Yes	720	Spondy	Yes	20
1008	male	34.6875	no	60	37	0.647	56	no	yes	1-2/day	None	Yes	1000	Disc	Yes	20
1009	male	23.67244898	yes	80	6	0.861	48	no	no	3+/day	3+/day	Yes	1640	Disc	Yes	11
1010	male	25.84015963	no	80	32	0.716	37	no	yes	None	None	No	NA	Stenosis	No	1
1011	female	NA	NA	NA	NA	NA	64	NA	no	NA	NA	Unknown	NA	Disc	NA	NA
1012	female	28.31527778	no	0	NA	0.597	55	no	yes	None	None	Yes	400	Stenosis	Yes	1
1013	male	29.04958678	no	50	46	0.661	68	no	yes	None	None	Yes	520	Stenosis	Yes	2
1014	male	21.89466376	no	NA	0	1	55	no	yes	None	None	Yes	1800	Stenosis	Yes	NA
1015	female	24.27378035	no	30	NA	0.783	48	no	yes	<1/day	None	No	400	Stenosis	No	12
1016	female	23.40105601	no	50	11	0.861	40	no	yes	None	None	No	400	Nonspecific	No	3
1017	male	25.10216227	no	40	28	0.729	91	yes	no	None	None	Yes	640	Nonspecific	Yes	17
1018	female	33.67008242	no	70	22	0.827	61	no	yes	1-2/day	None	No	520	Nonspecific	No	1
1019	female	28.33915614	no	20	28	0.802	61	no	no	None	None	No	400	Nonspecific	No	8
1020	female	23.49075518	no	80	18	0.803	20	no	no	<1/day	None	No	NA	Nonspecific	No	2
1021	male	27.66435185	no	70	24	0.756	35	no	yes	1-2/day	1-2/day	No	1250	Nonspecific	No	3
1022	female	22.31201172	no	NA	6	0.82	40	no	no	None	None	No	1160	Nonspecific	NA	NA
1023	female	34.94201183	no	100	26	0.861	45	no	yes	None	None	No	800	Nonspecific	No	9
1024	female	33.89118457	no	30	20	0.803	43	no	no	None	None	Yes	800	Disc	Yes	13
1025	female	25.79053254	yes	50	33	0.723	63	no	yes	3+/day	None	No	0	Nonspecific	No	4
1026	male	29.52702703	no	80	26	0.765	45	no	no	None	None	Yes	2700	Nonspecific	Yes	20
1027	female	31.44781065	yes	70	28	0.744	21	no	no	None	None	Yes	600	Stenosis	Yes	12
1028	female	25.05680552	no	30	14	0.832	34	no	yes	None	None	No	1480	Disc	No	5
1029	female	22.19679931	no	NA	NA	0.621	75	no	yes	<1/day	1-2/day	Yes	400	Stenosis	Yes	NA
1030	female	22.67741935	yes	80	35	0.783	67	no	no	1-2/day	None	Yes	480	Stenosis	Yes	20
1031	male	29.75495656	no	60	18	0.832	51	no	no	None	<1/day	No	NA	Disc	No	1
1032	female	19.85055096	no	70	44	0.551	68	no	yes	None	None	Yes	600	Stenosis	Yes	19
1033	male	30.40657439	yes	100	48	0.663	74	yes	yes	1-2/day	3+/day	No	NA	Disc	No	1
1034	female	20.59570313	no	NA	16	0.759	59	no	no	None	None	Yes	400	Nonspecific	Yes	NA
1035	male	33.46954969	no	50	28	0.778	74	yes	no	None	None	Yes	400	Stenosis	Yes	19
1036	female	21.28222656	no	40	30	0.768	38	no	yes	None	None	Yes	400	Stenosis	Yes	18
1037	female	25.62414201	no	NA	22	0.784	85	no	yes	<1/day	1-2/day	No	400	Stenosis	NA	NA
1038	female	27.33888889	no	10	18	0.756	51	no	yes	<1/day	None	Yes	1000	Nonspecific	Yes	1
1039	male	25.8244898	no	50	10	0.861	65	no	no	None	None	No	NA	Nonspecific	No	1
1040	female	23.29467456	no	50	26	0.655	35	no	no	3+/day	1-2/day	No	600	Nonspecific	No	14
1041	female	29.26118626	no	50	24	0.826	46	no	yes	<1/day	1-2/day	No	400	Nonspecific	No	11
1042	female	26.74552784	no	NA	44	0.741	36	no	yes	1-2/day	None	Yes	400	Disc	Yes	NA
1043	female	27.43572084	no	NA	38	0.7	38	no	no	None	None	No	1200	Spondy	NA	NA
1044	female	20.98025712	no	70	32	0.597	54	no	no	3+/day	1-2/day	No	720	Nonspecific	No	3
1045	female	21.58012487	yes	50	17	0.861	77	no	no	None	None	No	400	Nonspecific	No	4
1046	female	20.90047871	no	50	26	0.728	48	no	no	None	None	Yes	600	Nonspecific	Yes	20
1047	female	36.01915794	no	80	34	0.515	44	no	yes	3+/day	None	No	1200	Nonspecific	No	3
1048	male	26.43115234	no	40	24	0.778	56	no	yes	None	None	Yes	1000	Stenosis	Yes	20
1049	female	20.01193756	no	50	37	0.647	61	no	yes	1-2/day	<1/day	Yes	360	Spondy	Yes	20
1050	female	17.97017751	no	NA	NA	0.597	62	no	yes	1-2/day	1-2/day	No	520	Disc	NA	NA
1051	female	26.51795005	no	50	30	0.482	58	no	yes	3+/day	None	Yes	480	Stenosis	Yes	20
1052	female	20.19198791	no	90	36	0.544	35	no	no	<1/day	<1/day	No	400	Stenosis	No	9
1053	male	21.69753086	no	20	6	0.861	43	no	no	None	None	No	NA	Nonspecific	No	1
1054	female	26.62248521	no	40	18	0.806	49	no	no	1-2/day	1-2/day	No	800	Disc	No	14
1055	female	28.28639053	no	50	38	0.605	37	no	yes	1-2/day	1-2/day	No	400	Nonspecific	No	5
1056	male	34.96756055	no	50	16	0.809	24	no	no	None	None	Yes	1600	Nonspecific	Yes	20
1057	male	33.90239198	no	40	28	0.806	39	no	yes	1-2/day	None	Yes	1800	Stenosis	Yes	20
1058	female	32.91883455	no	50	32	0.816	24	no	no	None	None	No	1320	Nonspecific	No	5
1059	female	26.45371972	no	40	40	0.71	55	no	no	None	None	Yes	1000	Disc	Yes	20
1060	male	39.99288889	no	30	8	1	34	no	yes	None	None	No	NA	Disc	No	1
1061	male	24.39189189	no	50	22	0.861	63	no	yes	None	None	Yes	480	Disc	Yes	6
1062	female	26.92265054	no	60	32	0.79	42	no	yes	1-2/day	None	Yes	480	Disc	Yes	20
1063	male	25.22973633	no	80	26	0.714	74	no	yes	1-2/day	1-2/day	Yes	1200	Stenosis	Yes	17
1064	female	28.47543809	no	40	28	0.647	26	no	no	<1/day	<1/day	Yes	560	Nonspecific	Yes	20
1065	male	27.80419922	no	NA	NA	0.783	72	no	yes	None	<1/day	No	NA	Stenosis	NA	NA
1066	male	27.49511111	no	40	12	0.827	69	yes	no	3+/day	3+/day	Yes	1200	Nonspecific	Yes	20
1067	female	30.17559834	no	40	24	0.778	22	no	no	<1/day	None	Yes	600	Nonspecific	Yes	20
1068	male	23.18231464	yes	70	54	0.33	86	no	yes	None	1-2/day	No	800	Stenosis	No	3
1069	female	31.94742704	yes	60	40	0.732	48	no	yes	1-2/day	1-2/day	Yes	1240	Nonspecific	Yes	16
1070	male	29.53161101	no	30	4	0.861	34	no	no	None	None	Yes	1400	Nonspecific	Yes	6
1071	male	32.86184211	no	NA	11	0.663	59	no	yes	<1/day	<1/day	Yes	1760	Nonspecific	Yes	NA
1072	male	31.86824846	no	30	20	0.826	49	no	no	None	None	No	NA	Nonspecific	No	1
1073	male	22.87085896	no	10	2	1	80	no	no	None	None	Yes	880	Nonspecific	Yes	10
1074	male	30.70244898	no	60	46	0.673	80	yes	yes	<1/day	<1/day	Yes	800	Stenosis	Yes	20
1075	male	39.15540541	no	50	24	0.756	47	yes	yes	None	None	Yes	800	Stenosis	Yes	10
1076	male	28.05503046	no	30	20	0.732	42	no	yes	3+/day	None	Yes	1000	Disc	Yes	20
1077	male	26.57626561	no	NA	14	0.827	66	no	no	None	None	No	NA	Disc	NA	NA
1078	female	25.54152249	no	70	42	0.704	42	no	yes	1-2/day	None	Yes	920	Stenosis	Yes	20
1079	female	25.74462891	no	50	20	0.827	63	no	yes	3+/day	None	No	800	Nonspecific	No	8
1080	female	20.17332415	yes	90	NA	0.511	30	no	yes	None	3+/day	No	300	Disc	No	5
1081	male	24.82324936	no	90	57	0.638	69	no	no	None	3+/day	No	400	Nonspecific	No	3
1082	female	27.09977324	no	40	28	0.818	64	no	yes	None	None	Yes	600	Spondy	Yes	20
1083	female	26.56840514	no	NA	NA	0.784	65	no	yes	<1/day	None	Yes	1000	Stenosis	Yes	NA
1084	male	25.24952741	no	20	6	0.832	61	no	yes	3+/day	None	Yes	1240	Stenosis	Yes	20
1085	male	27.12191358	no	30	37	0.738	66	no	no	1-2/day	1-2/day	No	NA	Disc	No	2
1086	female	23.79384615	no	20	20	0.8	61	no	yes	1-2/day	None	Yes	1000	Nonspecific	Yes	14
1087	female	25.79053254	no	NA	NA	0.51	26	no	no	1-2/day	<1/day	Yes	1000	Disc	Yes	NA
1088	female	27.43236212	yes	NA	NA	0.248	50	no	yes	None	3+/day	No	600	Spondy	NA	NA
1089	female	18.2436382	no	50	8	0.682	64	no	no	3+/day	3+/day	Yes	1000	Nonspecific	Yes	20
1090	female	37.93704142	no	90	33	0.542	64	no	no	None	None	No	1200	Nonspecific	No	4
1091	female	29.52050781	no	40	NA	0.797	60	no	yes	None	None	No	200	Stenosis	No	2
1092	female	21.48055556	no	NA	28	0.827	79	no	yes	None	None	Yes	450	Nonspecific	Yes	NA
1093	male	18.65102041	no	80	64	0.32	20	no	yes	3+/day	None	No	680	Stenosis	Yes	16
1094	male	29.38395295	no	60	34	0.634	65	yes	yes	None	<1/day	No	800	Nonspecific	No	4
1095	female	46.19848519	no	50	34	0.777	37	no	yes	1-2/day	1-2/day	Yes	920	Stenosis	Yes	20
1096	male	38.00821799	no	90	53	0.389	66	yes	yes	3+/day	3+/day	Yes	400	Stenosis	Yes	20
1097	male	29.1560571	no	70	24	0.827	51	no	yes	None	None	No	560	Stenosis	No	7
1098	male	25.0647401	no	50	24	0.803	47	no	yes	None	<1/day	Yes	1280	Stenosis	Yes	20
1099	male	28.05503046	no	20	4	0.825	47	no	yes	None	None	Yes	1200	Disc	Yes	17
1100	female	25.12738511	no	80	22	0.634	63	no	no	None	None	Yes	480	Nonspecific	Yes	20
1101	female	24.65880102	no	75	42	0.616	80	no	yes	1-2/day	1-2/day	No	400	Stenosis	No	10
1102	female	31.47038567	no	90	68	0.425	65	no	no	1-2/day	3+/day	No	NA	Stenosis	No	1
1103	male	34.43265306	no	0	11	0.783	62	no	no	1-2/day	1-2/day	No	NA	Stenosis	No	1
1104	male	22.29633136	no	70	8	1	62	no	no	None	None	Yes	560	Nonspecific	Yes	20
1105	female	29.17724609	no	70	15	0.819	79	no	no	None	3+/day	No	720	Stenosis	No	13
1106	male	40.00482253	no	90	66	0.441	67	yes	yes	None	3+/day	No	NA	Stenosis	No	1
1107	female	25.84558824	no	50	13	0.827	22	no	no	None	None	No	NA	Stenosis	No	1
1108	male	28.60197368	no	60	NA	0.647	27	no	yes	1-2/day	1-2/day	Unknown	1600	Disc	No	1
1109	female	30.89355469	no	90	44	0.499	58	no	yes	1-2/day	1-2/day	Yes	400	Nonspecific	Yes	10
1110	male	28.36273222	no	50	30	0.785	58	no	yes	1-2/day	None	No	1600	Nonspecific	No	7
1111	female	42.04956055	no	70	33	0.644	23	no	yes	<1/day	<1/day	Yes	560	Stenosis	Yes	20
1112	male	29.1560571	no	NA	NA	0.751	44	no	no	3+/day	<1/day	Yes	800	Disc	Yes	NA
1113	female	28.12608131	no	50	26	0.659	43	no	yes	1-2/day	None	No	760	Nonspecific	No	5
1114	male	20.62133333	no	10	8	1	19	no	yes	None	None	No	2000	Nonspecific	No	15
1115	male	31.44781065	yes	NA	40	0.482	32	no	yes	None	None	Yes	1200	Stenosis	Yes	NA
1116	female	29.40236835	no	50	37	0.79	68	no	no	1-2/day	1-2/day	Yes	480	Stenosis	Yes	15
1117	female	23.68505859	no	80	36	0.647	27	no	yes	None	None	Yes	1120	Disc	Yes	20
1118	female	31.27289282	no	NA	53	0.732	72	yes	yes	None	None	No	400	Stenosis	NA	NA
1119	female	21.03147763	no	90	30	0.615	44	no	yes	3+/day	None	No	NA	Nonspecific	No	1
1120	male	25.7658179	no	80	28	0.52	58	no	no	<1/day	<1/day	No	1800	Nonspecific	Yes	16
1121	male	43.25160698	no	80	52	0.645	33	yes	yes	1-2/day	<1/day	No	480	Stenosis	Yes	19
1122	male	28.94097879	no	70	30	0.647	34	no	yes	1-2/day	<1/day	Yes	1800	Nonspecific	Yes	20
1123	female	26.21415974	no	70	40	0.625	46	no	yes	<1/day	<1/day	No	560	Stenosis	No	10
1124	male	35.87975779	no	70	48	0.647	38	no	yes	1-2/day	<1/day	Yes	1400	Disc	Yes	11
1125	female	27.66762425	no	50	28	0.818	48	no	yes	None	None	Yes	720	Nonspecific	Yes	19
1126	male	28.47800926	no	60	34	0.741	33	no	yes	3+/day	None	Yes	1080	Nonspecific	Yes	20
1127	male	30.84591837	no	20	6	0.876	55	no	yes	1-2/day	1-2/day	No	1600	Nonspecific	No	14
1128	female	25.8398307	no	NA	8	0.661	26	no	yes	None	None	No	1200	Stenosis	NA	NA
1129	male	25.10216227	no	NA	NA	0.827	60	no	yes	None	None	Yes	1200	Nonspecific	Yes	NA
1130	male	28.14746094	no	70	72	0.466	54	yes	yes	None	1-2/day	No	1400	Spondy	No	5
1131	female	24.12662722	no	30	16	0.861	64	no	no	None	None	Unknown	800	Nonspecific	No	1
1132	male	34.02027027	no	40	20	0.738	36	no	yes	1-2/day	None	Yes	2600	Stenosis	Yes	20
1133	female	34.94201183	no	30	NA	0.827	38	no	no	None	None	Yes	1200	Stenosis	Yes	20
1134	female	20.89472222	no	NA	35	0.7	63	no	no	<1/day	None	Yes	600	Disc	Yes	NA
1135	female	28.33963215	no	100	28	0.682	40	no	no	None	None	Yes	840	Nonspecific	Yes	20
1136	female	29.69213867	no	80	17	0.813	59	no	yes	None	None	Yes	440	Nonspecific	Yes	20
1137	male	32.81751543	no	40	14	0.818	32	no	yes	<1/day	None	Yes	NA	Spondy	Yes	1
1138	male	26.39836735	no	30	15	0.832	69	no	no	1-2/day	1-2/day	Yes	1400	Stenosis	Yes	16
1139	female	23.28922833	no	20	0	0.861	45	no	yes	3+/day	None	Yes	1600	Stenosis	Yes	19
1140	male	24.40972222	no	50	14	0.599	34	no	yes	None	None	No	500	Disc	No	4
1141	female	23.56509516	no	NA	10	0.827	65	no	yes	None	None	Unknown	800	Stenosis	NA	NA
1142	female	22.27134986	no	60	28	0.818	73	no	no	1-2/day	None	No	600	Spondy	No	6
1143	male	20.17332415	no	10	31	0.763	91	no	yes	None	None	Yes	600	Nonspecific	Yes	20
1144	male	29.1560571	no	30	24	0.79	38	no	yes	None	None	No	1880	Disc	No	8
1145	female	27.24927601	no	50	0	0.765	27	no	no	None	None	No	800	Nonspecific	No	7
1146	male	22.52469388	yes	70	26	0.827	60	no	yes	1-2/day	None	Yes	480	Stenosis	Yes	20
1147	female	32.61254438	no	80	62	0.49	60	no	no	3+/day	None	No	400	Nonspecific	No	15
1148	male	23.6252888	no	70	14	0.655	37	no	yes	1-2/day	<1/day	No	1600	Disc	No	14
1149	female	30.89355469	no	80	76	0.059	54	no	no	1-2/day	1-2/day	Yes	480	Nonspecific	Yes	20
1150	male	23.57274202	no	70	34	0.723	68	no	no	<1/day	<1/day	No	NA	Disc	No	1
1151	female	34.66943359	yes	50	35	0.511	65	no	yes	None	1-2/day	Yes	840	Nonspecific	Yes	20
1152	female	32.44615385	no	20	24	0.784	84	no	yes	None	None	Yes	720	Nonspecific	Yes	20
1153	male	26.54183673	no	60	28	0.783	27	no	yes	1-2/day	None	No	NA	Spondy	No	1
1154	male	27.56248608	no	50	10	0.809	35	no	no	<1/day	None	Yes	810	Nonspecific	Yes	18
1155	female	30.66345271	yes	50	18	0.827	50	no	yes	3+/day	3+/day	Yes	800	Spondy	Yes	20
1156	female	19.30817474	no	90	53	0.565	20	no	yes	3+/day	None	Yes	640	Disc	Yes	20
1157	female	33.32232117	no	50	16	0.738	62	no	no	1-2/day	None	Yes	760	Nonspecific	Yes	20
1158	male	31.66072434	no	70	46	0.783	41	no	yes	1-2/day	3+/day	No	1320	Nonspecific	No	2
1159	female	24.12662722	no	70	6	0.827	74	no	yes	None	None	Yes	400	Stenosis	Yes	18
1160	male	28.74488889	no	50	15	0.832	37	no	no	<1/day	None	Yes	1800	Nonspecific	Yes	20
1161	male	26.82877551	no	20	6	0.861	63	no	no	None	None	Yes	760	Nonspecific	Yes	20
1162	female	30.99647266	no	70	28	0.707	25	no	no	3+/day	None	No	1320	Nonspecific	No	9
1163	female	23.77471384	no	NA	4	0.796	56	no	no	None	None	No	600	Stenosis	NA	NA
1164	male	21.34255355	no	30	24	0.732	16	no	no	None	None	Yes	520	Nonspecific	Yes	19
1165	female	31.11502959	no	90	42	0.655	50	no	yes	3+/day	1-2/day	No	NA	Stenosis	No	1
1166	female	22.70773001	no	75	NA	0.719	48	no	yes	1-2/day	1-2/day	Yes	400	Nonspecific	Yes	7
1167	female	28.72681359	no	50	36	0.723	66	yes	no	<1/day	<1/day	No	400	Nonspecific	No	11
1168	female	34.15454102	no	70	54	0.263	38	no	yes	None	None	Yes	680	Nonspecific	Yes	20
1169	female	22.96189349	no	50	26	0.816	55	no	yes	1-2/day	1-2/day	Yes	1000	Disc	Yes	20
1170	female	21.41041798	no	NA	NA	0.861	33	no	yes	None	None	No	440	Disc	NA	NA
1171	male	36.84459459	yes	70	22	0.79	55	no	yes	None	None	No	NA	Stenosis	No	4
1172	male	27.60135135	no	0	30	0.645	85	no	yes	None	None	No	560	Stenosis	No	8
1173	male	27.97653061	no	70	60	0.545	74	yes	no	None	None	No	600	Nonspecific	No	7
1174	female	26.45609467	no	90	34	0.806	54	no	yes	1-2/day	None	No	NA	Stenosis	No	1
1175	female	24.5062435	no	80	20	0.827	71	no	no	None	None	No	600	Nonspecific	No	9
1176	male	23.10810811	no	50	8	0.818	24	no	no	None	None	No	600	Nonspecific	Yes	19
1177	female	29.95029586	no	NA	NA	0.783	61	no	yes	None	None	No	NA	Stenosis	NA	NA
1178	female	24.88647461	no	70	42	0.499	28	no	yes	<1/day	<1/day	Yes	0	Stenosis	Yes	1
1179	male	21.31081081	yes	70	4	0.806	34	no	yes	1-2/day	3+/day	Yes	440	Nonspecific	Yes	19
1180	female	26.75778547	no	60	55	0.629	44	no	yes	None	1-2/day	Yes	400	Nonspecific	Yes	18
1181	male	31.00819156	no	NA	22	0.827	51	yes	no	None	None	Yes	2200	Disc	Yes	NA
1182	female	30.22843322	no	40	40	0.785	73	yes	yes	1-2/day	None	Yes	400	Nonspecific	Yes	18
1183	male	28.05503046	no	90	64	0.741	55	no	no	3+/day	3+/day	Yes	320	Nonspecific	Yes	18
1184	male	36.93751173	no	30	6	0.826	33	no	yes	None	None	Yes	600	Disc	Yes	18
1185	male	33.63951961	no	NA	22	0.818	54	no	no	1-2/day	1-2/day	No	NA	Nonspecific	NA	NA
1186	female	32.22083333	no	NA	NA	0.645	71	no	yes	3+/day	3+/day	Yes	400	Stenosis	Yes	NA
1187	female	21.33683793	no	30	20	0.803	30	no	yes	1-2/day	None	Yes	1120	Nonspecific	Yes	9
1188	female	39.52854671	no	50	26	0.682	28	no	no	None	None	No	1200	Nonspecific	No	4
1189	female	25.45775148	no	80	33	0.645	53	no	no	None	None	No	400	Stenosis	No	7
1190	male	30.26990128	no	80	44	0.704	55	no	yes	1-2/day	None	No	400	Nonspecific	No	3
1191	male	28.05503046	no	30	24	0.79	56	no	no	1-2/day	1-2/day	No	1800	Stenosis	No	10
1192	female	22.96189349	no	80	62	0.584	76	no	yes	None	3+/day	Yes	400	Stenosis	Yes	20
1193	female	28.33915614	no	70	24	0.741	50	no	yes	<1/day	None	No	400	Stenosis	No	11
1194	male	24.79717813	no	30	64	0.572	73	no	yes	1-2/day	1-2/day	Yes	600	Disc	Yes	20
1195	male	25.05680552	no	50	28	0.818	52	no	yes	<1/day	1-2/day	Yes	1160	Nonspecific	Yes	20
1196	female	27.63256836	no	60	15	0.723	64	no	no	1-2/day	<1/day	Yes	1080	Disc	Yes	20
1197	female	23.99381887	no	90	44	0.682	48	no	no	None	None	Yes	600	Disc	Yes	17
1198	male	29.85651974	no	30	16	0.827	56	no	yes	<1/day	<1/day	Yes	1200	Nonspecific	Yes	18
1199	female	20.17332415	no	60	42	0.707	57	no	yes	1-2/day	<1/day	Yes	300	Stenosis	Yes	20
1200	female	36.57648283	no	50	14	0.598	35	no	yes	None	None	No	520	Disc	No	4
1201	female	31.16673875	no	70	32	0.79	47	no	no	1-2/day	1-2/day	Yes	600	Nonspecific	Yes	20
1202	male	NA	no	NA	NA	0.818	54	no	no	<1/day	<1/day	No	1400	Nonspecific	NA	NA
1203	male	25.10216227	no	20	20	0.861	52	no	yes	1-2/day	None	No	760	Nonspecific	No	13
1204	female	19.93383743	no	100	34	0.408	18	no	yes	None	1-2/day	No	400	Stenosis	No	4
1205	female	24.605	no	90	37	0.81	94	no	yes	None	None	No	200	Stenosis	No	7
1206	male	29.61751479	yes	50	44	0.81	65	no	no	<1/day	<1/day	No	200	Spondy	No	2
1207	male	35.07029478	no	50	30	0.59	57	no	no	1-2/day	<1/day	No	800	Disc	No	4
1208	male	29.1560571	yes	NA	NA	0.604	46	no	no	1-2/day	1-2/day	Yes	1600	Spondy	Yes	NA
1209	female	22.14033762	no	70	24	0.818	56	no	no	None	None	No	520	Nonspecific	No	3
1210	male	21.37098893	no	70	0	1	64	no	yes	None	None	Yes	1200	Nonspecific	Yes	20
1211	male	27.63114135	no	60	36	0.616	60	no	yes	None	None	No	NA	Stenosis	No	1
1212	male	39.15125863	no	70	17	0.765	68	no	no	3+/day	3+/day	No	1000	Nonspecific	No	10
1213	female	20.93896484	no	50	32	0.783	53	no	no	1-2/day	<1/day	Yes	440	Nonspecific	Yes	19
1214	female	27.06659729	no	NA	46	0.757	83	yes	no	None	None	No	400	Spondy	NA	NA
1215	male	33.22434414	no	80	30	0.738	56	no	yes	None	3+/day	No	1000	Spondy	No	11
1216	female	27.78721893	no	NA	16	0.803	74	yes	no	<1/day	None	Yes	400	Disc	Yes	NA
1217	female	26.62248521	no	50	12	0.827	32	no	yes	1-2/day	<1/day	Yes	800	Nonspecific	Yes	18
1218	male	25.8398307	no	70	40	0.594	41	no	no	None	None	No	1000	Disc	No	7
1219	female	40.41701353	no	70	44	0.611	63	no	yes	1-2/day	None	Yes	800	Disc	Yes	19
1220	male	26.31756757	no	50	34	0.616	85	yes	yes	3+/day	None	No	400	Nonspecific	No	14
1221	female	27.36591696	no	NA	40	0.629	58	no	no	3+/day	3+/day	No	600	Spondy	NA	NA
1222	female	22.59412305	no	NA	NA	0.455	51	no	yes	None	None	No	400	Nonspecific	NA	NA
1223	male	37.30204082	no	60	11	0.806	44	no	no	None	<1/day	No	NA	Nonspecific	No	1
1224	male	27.9073724	no	50	16	0.738	54	no	no	<1/day	<1/day	Yes	1000	Disc	Yes	20
1225	female	23.40105601	no	30	14	0.82	38	no	no	1-2/day	1-2/day	Yes	680	Disc	Yes	12
1226	female	38.73018006	no	50	34	0.678	46	no	no	None	1-2/day	Yes	480	Nonspecific	Yes	18
1227	female	37.75878906	no	50	24	0.785	29	no	yes	1-2/day	None	No	840	Spondy	No	10
1228	female	31.88208617	no	60	75	0.295	55	no	yes	1-2/day	None	Yes	840	Disc	Yes	20
1229	male	23.08594483	no	30	22	0.803	36	no	no	3+/day	3+/day	No	1240	Spondy	No	7
1230	male	23.73167438	no	50	22	0.676	56	no	no	1-2/day	1-2/day	Yes	1000	Disc	Yes	20
1231	male	29.28617001	no	NA	30	0.587	60	no	yes	3+/day	None	No	1400	Disc	NA	NA
1232	male	42.5342194	no	50	20	0.593	30	no	no	None	None	No	1120	Nonspecific	No	5
1233	female	25.40136719	no	50	32	0.79	52	no	yes	<1/day	<1/day	No	520	Nonspecific	No	3
1234	male	28.5885737	no	NA	NA	0.79	59	yes	yes	1-2/day	1-2/day	No	NA	Spondy	NA	NA
1235	female	35.15	no	70	46	0.578	70	no	yes	None	None	No	NA	Nonspecific	No	1
1236	female	24.01916667	no	50	46	0.574	59	no	yes	3+/day	3+/day	No	NA	Nonspecific	No	1
1237	male	30.06816663	yes	60	11	0.827	72	no	yes	1-2/day	1-2/day	Yes	1200	Nonspecific	Yes	20
1238	female	27.11767578	no	50	20	0.79	33	no	no	1-2/day	1-2/day	Yes	1400	Nonspecific	Yes	12
1239	male	28.47800926	no	NA	28	0.574	53	no	yes	None	None	Yes	1000	Nonspecific	Yes	NA
1240	male	31.86824846	no	NA	NA	0.682	72	no	yes	None	None	Yes	1600	Nonspecific	Yes	NA
1241	male	25.84015963	no	30	28	0.816	44	no	no	None	None	No	2400	Spondy	No	4
1242	female	26.15218522	no	50	22	0.81	88	no	no	None	<1/day	Yes	600	Disc	Yes	15
1243	female	24.88647461	no	50	51	0.482	74	no	yes	None	None	Yes	300	Stenosis	Yes	20
1244	female	30.53798173	no	80	32	0.659	40	no	yes	None	<1/day	Yes	760	Disc	Yes	20
1245	male	23.67244898	no	70	66	0.573	54	no	yes	3+/day	3+/day	No	100	Stenosis	No	1
1246	female	22.45694444	no	NA	30	0.651	31	no	no	None	None	No	880	Nonspecific	NA	NA
1247	female	22.19679931	no	NA	36	0.638	57	no	no	3+/day	None	No	NA	Nonspecific	NA	NA
1248	male	28.26346939	no	60	12	0.832	80	no	yes	None	None	No	1160	Stenosis	No	11
1249	male	27.25918367	no	NA	32	0.765	38	no	yes	None	None	Yes	1600	Disc	Yes	NA
1250	male	19.89911453	no	80	72	0.458	57	no	no	1-2/day	3+/day	No	NA	Disc	No	1
1251	female	30.03540039	no	60	10	0.827	19	no	no	None	None	No	1400	Nonspecific	No	9
1252	female	25.50524053	no	50	15	0.768	78	no	no	None	None	No	600	Nonspecific	No	6
1253	male	29.53161101	no	60	12	0.827	58	no	no	None	None	Yes	1800	Disc	Yes	9
1254	female	22.2377551	no	30	20	0.796	21	no	no	<1/day	<1/day	Yes	840	Nonspecific	Yes	20
1255	female	28.12608131	yes	50	60	0.751	65	yes	yes	<1/day	3+/day	Yes	400	Nonspecific	Yes	18
1256	female	24.20798898	no	60	8	0.82	84	no	yes	None	None	No	600	Nonspecific	No	4
1257	female	20.59570313	no	70	28	0.518	42	no	yes	1-2/day	<1/day	Yes	800	Nonspecific	Yes	18
1258	female	32.60986328	yes	50	20	0.783	48	no	no	None	None	No	200	Nonspecific	No	4
1259	female	21.9458897	no	50	14	0.832	39	no	yes	1-2/day	<1/day	No	NA	Stenosis	No	1
1260	male	34.02027027	no	80	62	0.616	60	yes	yes	None	None	Unknown	1400	Stenosis	No	1
1261	female	23.40105601	yes	80	32	0.675	26	no	no	1-2/day	<1/day	Yes	300	Nonspecific	Yes	20
1262	female	23.7238292	no	60	10	0.82	53	no	no	<1/day	<1/day	No	600	Nonspecific	Yes	17
1263	female	26.6027832	no	60	4	0.827	54	no	no	None	None	Yes	800	Nonspecific	Yes	8
1264	male	25.39718547	no	80	24	0.682	71	no	no	None	<1/day	Yes	800	Nonspecific	Yes	18
1265	female	22.59412305	no	80	50	0.616	60	no	no	3+/day	3+/day	No	400	Nonspecific	No	3
1266	female	29.85651974	no	NA	NA	0.861	63	no	yes	None	None	Yes	1000	Stenosis	Yes	NA
1267	female	25.8398307	no	NA	14	0.778	63	no	yes	<1/day	None	Yes	360	Nonspecific	Yes	NA
1268	female	30.11085916	no	40	40	0.723	26	no	yes	<1/day	None	Yes	400	Disc	Yes	20
1269	male	29.81907895	no	60	50	0.327	54	no	yes	1-2/day	<1/day	No	1400	Nonspecific	No	4
1270	female	21.52040816	no	60	42	0.818	56	no	yes	1-2/day	None	No	600	Stenosis	No	5
1271	female	20.78204784	no	50	20	0.827	60	no	yes	None	None	Yes	600	Stenosis	Yes	20
1272	male	26.57844991	no	NA	22	0.791	73	no	yes	1-2/day	1-2/day	Yes	800	Disc	Yes	NA
1273	male	26.87022222	no	30	26	0.784	60	no	no	<1/day	<1/day	No	880	Disc	No	6
1274	female	19.91833333	no	50	32	0.547	32	no	no	None	None	Yes	480	Nonspecific	Yes	15
1275	male	26.14965398	no	80	32	0.751	78	no	yes	None	None	No	800	Nonspecific	No	10
1276	female	32.45614035	no	0	11	0.728	81	no	yes	None	None	Unknown	400	Nonspecific	No	1
1277	female	23.29467456	no	60	24	0.748	51	no	yes	3+/day	3+/day	No	NA	Nonspecific	No	1
1278	female	22.67132491	no	NA	22	0.629	60	no	yes	1-2/day	1-2/day	Yes	800	Disc	Yes	NA
1279	male	28.97193139	no	70	6	0.826	59	no	no	None	None	Yes	1200	Nonspecific	Yes	20
1280	male	29.98313827	no	80	42	0.605	57	yes	no	None	None	Yes	520	Nonspecific	Yes	20
1281	male	27.89129141	yes	50	20	0.756	31	no	yes	<1/day	<1/day	No	1680	Nonspecific	Yes	17
1282	male	42.56920415	no	60	37	0.861	51	no	no	None	None	No	1400	Nonspecific	No	6
1283	female	25.05489074	no	70	26	0.785	43	no	yes	1-2/day	1-2/day	No	NA	Disc	No	1
1284	male	24.02119377	no	50	22	0.678	58	no	no	<1/day	<1/day	No	680	Disc	No	2
1285	female	34.11005917	no	80	17	0.818	31	no	yes	None	None	Yes	480	Nonspecific	Yes	20
1286	female	26.7794609	no	50	36	0.748	46	no	yes	1-2/day	1-2/day	No	400	Disc	No	3
1287	male	40.17142857	no	NA	NA	0.578	43	no	yes	None	1-2/day	Yes	1400	Stenosis	Yes	NA
1288	male	25.10714286	no	50	12	0.861	28	yes	no	<1/day	None	Yes	760	Nonspecific	Yes	20
1289	male	28.79332073	yes	NA	NA	0.457	63	no	yes	3+/day	3+/day	Yes	480	Disc	Yes	NA
1290	female	22.67170572	no	NA	NA	0.728	70	no	yes	1-2/day	1-2/day	Yes	600	Nonspecific	Yes	NA
1291	male	28.05503046	no	0	0	1	53	no	no	<1/day	None	No	NA	Nonspecific	No	1
1292	male	19.78795271	no	30	6	0.82	20	no	no	None	None	No	1800	Nonspecific	No	2
1293	female	29.67479191	no	70	37	0.778	78	no	yes	3+/day	None	Yes	600	Nonspecific	Yes	19
1294	male	30.12857143	yes	50	38	0.778	56	yes	no	3+/day	None	No	NA	Nonspecific	No	1
1295	male	21.24622222	no	50	6	0.8	34	no	no	None	None	Yes	1200	Nonspecific	Yes	20
1296	female	31.63177227	no	50	18	0.778	65	no	yes	1-2/day	1-2/day	Yes	800	Nonspecific	Yes	20
1297	female	36.3516231	no	30	51	0.318	62	no	no	<1/day	<1/day	No	1200	Nonspecific	No	12
1298	female	24.32525952	no	50	38	0.629	40	no	yes	1-2/day	1-2/day	No	400	Stenosis	No	2
1299	female	20.52443772	no	40	20	0.79	52	no	no	None	None	Yes	640	Nonspecific	Yes	20
1300	female	31.52784077	yes	60	57	0.216	47	no	yes	None	1-2/day	No	NA	Nonspecific	No	2
1301	male	23.23966942	no	40	35	0.775	86	no	no	None	None	Yes	300	Nonspecific	Yes	20
1302	female	24.02832031	no	50	15	0.82	17	no	no	1-2/day	None	Yes	400	Spondy	Yes	20
1303	female	26.62285587	no	70	16	0.827	35	no	yes	1-2/day	3+/day	No	NA	Disc	No	2
1304	female	27.28930664	no	NA	8	0.8	73	no	yes	<1/day	None	Yes	440	Nonspecific	Yes	NA
1305	female	NA	no	60	44	0.67	75	no	no	None	None	No	NA	Disc	No	1
1306	female	26.6027832	no	50	28	0.714	71	no	yes	1-2/day	1-2/day	Yes	480	Nonspecific	Yes	20
1307	male	39.86767486	no	30	31	0.796	55	no	no	1-2/day	1-2/day	No	720	Nonspecific	No	4
1308	male	29.38395295	no	10	6	0.809	54	no	no	1-2/day	None	No	1400	Nonspecific	No	2
1309	male	36.2779133	yes	40	8	0.791	48	no	no	1-2/day	None	Yes	1000	Nonspecific	Yes	20
1310	female	23.31377551	no	NA	15	1	89	yes	yes	None	None	Yes	200	Nonspecific	Yes	NA
1311	female	44.62606626	no	50	26	0.768	39	no	yes	1-2/day	None	Yes	1000	Nonspecific	Yes	20
1312	female	26.56840514	no	90	46	0.584	51	no	yes	None	3+/day	Yes	440	Disc	Yes	4
1313	female	24.12662722	no	90	86	0.131	55	no	yes	None	<1/day	No	480	Disc	No	6
1314	male	26.62878788	no	90	48	0.378	67	no	yes	3+/day	3+/day	No	800	Nonspecific	No	3
1315	female	26.5401308	no	50	42	0.88	34	no	yes	<1/day	None	No	0	Stenosis	No	3
1316	male	20.22118627	no	40	6	0.803	34	no	yes	None	None	Yes	800	Nonspecific	Yes	20
1317	male	23.05362654	no	30	8	0.78	53	no	no	None	None	Yes	1600	Nonspecific	Yes	20
1318	female	30.22843322	no	50	4	1	33	no	no	None	None	No	720	Spondy	No	7
1319	female	21.52040816	no	30	14	0.832	50	no	yes	<1/day	None	Yes	960	Nonspecific	Yes	17
1320	female	25.17630854	no	50	37	0.635	39	no	no	1-2/day	<1/day	No	400	Nonspecific	No	5
1321	male	35.30405405	no	NA	10	0.861	40	no	no	<1/day	None	Yes	2000	Nonspecific	Yes	NA
1322	male	30.3813767	yes	70	31	0.816	56	no	yes	1-2/day	1-2/day	No	600	Nonspecific	No	5
1323	female	29.68222222	no	50	33	0.778	83	no	yes	None	1-2/day	Yes	480	Nonspecific	Yes	10
1324	female	25.53755102	no	20	28	0.825	47	no	yes	<1/day	None	No	1000	Disc	No	12
1325	female	32.91883455	no	30	55	0.482	80	no	yes	3+/day	3+/day	No	800	Nonspecific	No	11
1326	male	35.35447551	no	50	40	0.739	69	no	no	None	None	Yes	400	Spondy	Yes	19
1327	male	14.89189189	no	NA	10	0.79	66	yes	yes	3+/day	3+/day	Yes	1000	Disc	Yes	NA
1328	male	29.28585598	no	50	44	0.452	58	no	yes	<1/day	None	No	1080	Disc	No	13
1329	female	31.17307175	no	NA	14	0.689	66	no	yes	3+/day	None	Yes	600	Spondy	Yes	NA
1330	male	38.73673469	no	50	12	0.803	55	no	yes	1-2/day	None	Yes	1400	Nonspecific	Yes	20
1331	female	28.33915614	yes	50	50	0.68	58	no	yes	None	3+/day	No	600	Nonspecific	No	14
1332	female	28.4040404	no	NA	NA	0.584	72	no	no	3+/day	3+/day	Yes	200	Disc	Yes	NA
1333	female	21.1105957	no	80	24	0.79	81	no	no	None	None	No	400	Nonspecific	No	3
1334	female	31.47038567	no	50	48	0.616	62	no	yes	None	<1/day	Yes	0	Disc	Yes	14
1335	male	31.16673875	no	NA	32	0.65	52	no	yes	1-2/day	1-2/day	No	1600	Disc	NA	NA
1336	female	32.00442248	no	100	31	0.645	74	no	no	None	None	Yes	840	Disc	Yes	20
1337	female	36.57648283	no	90	55	0.543	62	yes	no	<1/day	<1/day	No	200	Stenosis	Yes	16
1338	female	25.66046832	no	NA	31	0.701	68	no	no	<1/day	None	No	800	Nonspecific	NA	NA
1339	male	20.44755114	no	80	22	0.768	23	no	no	None	None	No	600	Spondy	No	10
1340	female	36.14966964	no	70	28	0.806	56	no	no	1-2/day	1-2/day	Yes	600	Nonspecific	Yes	19
1341	female	29.26118626	no	0	13	0.861	71	no	no	None	None	Yes	400	Disc	Yes	20
1342	female	31.78059172	no	40	24	0.785	45	no	yes	3+/day	None	No	400	Spondy	No	2
1343	female	19.57562932	yes	NA	24	0.774	47	no	yes	<1/day	<1/day	No	NA	Nonspecific	NA	NA
1344	female	24.68912591	no	0	2	1	62	no	no	None	None	No	720	Nonspecific	No	8
1345	female	22.67132491	no	50	42	0.659	89	no	yes	None	None	Yes	300	Nonspecific	Yes	20
1346	female	28.18890622	yes	50	46	0.616	50	no	no	<1/day	3+/day	No	600	Nonspecific	No	1
1347	female	28.51055556	no	50	38	0.678	80	no	yes	<1/day	1-2/day	Yes	400	Stenosis	Yes	20
1348	female	30.46510456	no	30	32	0.832	29	no	no	<1/day	<1/day	Yes	800	Nonspecific	Yes	18
1349	female	17.48378028	no	30	8	0.826	81	no	yes	None	1-2/day	No	400	Stenosis	No	2
1350	female	36.80218311	no	90	66	0.494	52	no	yes	1-2/day	<1/day	Yes	560	Stenosis	Yes	20
1351	male	22.95510204	no	50	22	0.826	67	yes	yes	None	None	Yes	400	Stenosis	Yes	18
1352	male	27.04353537	no	50	14	0.797	40	no	yes	None	None	Yes	1440	Disc	Yes	20
1353	female	28.69387755	yes	70	36	0.88	62	no	no	1-2/day	1-2/day	Yes	400	Nonspecific	Yes	20
1354	female	20.11361111	no	80	42	0.565	89	no	no	None	None	Yes	200	Nonspecific	Yes	19
1355	female	34.00698737	no	90	46	0.712	69	no	no	<1/day	<1/day	Yes	400	Nonspecific	Yes	18
1356	male	34.40432682	no	90	NA	0.263	49	no	no	1-2/day	None	Yes	600	Nonspecific	Yes	5
1357	female	24.2344154	no	80	28	0.732	66	no	no	None	None	Yes	400	Disc	Yes	20
1358	male	20.84789541	no	60	22	0.678	10	no	no	None	None	No	440	Nonspecific	No	12
1359	male	28.11486486	yes	50	18	0.765	39	no	yes	None	None	No	1600	Nonspecific	No	3
1360	female	27.43572084	no	60	16	0.79	37	no	yes	None	None	No	680	Nonspecific	No	9
1361	female	27.96130073	no	90	46	0.63	62	no	no	1-2/day	1-2/day	Unknown	600	Nonspecific	No	5
1362	female	30.72424558	no	NA	37	0.741	71	no	yes	None	None	Yes	400	Spondy	Yes	NA
1363	male	37.11891644	no	70	22	0.719	37	no	yes	1-2/day	1-2/day	No	1400	Nonspecific	No	4
1364	male	25.93890101	no	NA	56	0.363	42	no	yes	3+/day	3+/day	No	400	Stenosis	NA	NA
1365	male	20.34143519	no	90	14	0.806	53	no	no	3+/day	3+/day	No	1600	Nonspecific	No	14
1366	female	21.25472411	no	30	28	0.796	56	no	no	1-2/day	1-2/day	No	400	Nonspecific	No	6
1367	female	25.10186936	yes	60	42	0.46	40	no	no	1-2/day	<1/day	Yes	720	Stenosis	Yes	20
1368	male	34.55198488	no	60	22	0.818	63	no	no	None	None	Yes	1480	Nonspecific	Yes	20
1369	female	33.82668746	yes	100	44	0.477	69	no	yes	3+/day	3+/day	Yes	560	Stenosis	Yes	16
1370	female	22.79550296	no	NA	28	0.832	50	no	yes	<1/day	None	No	NA	Nonspecific	NA	NA
1371	female	18.53613281	no	50	10	0.876	30	no	no	None	None	Yes	960	Nonspecific	Yes	20
1372	male	16.13753858	no	80	32	0.818	69	no	yes	3+/day	None	No	NA	Stenosis	No	1
1373	female	23.02595112	no	70	12	0.827	73	no	yes	None	<1/day	Yes	400	Nonspecific	Yes	20
1374	female	28.65872132	no	30	6	0.723	50	no	yes	None	None	No	NA	Nonspecific	No	1
1375	female	22.67132491	no	60	4	0.741	20	no	no	None	None	No	NA	Spondy	No	1
1376	female	23.68505859	no	80	26	0.832	62	no	no	1-2/day	None	Yes	400	Nonspecific	Yes	19
1377	male	32.97992119	no	50	2	0.861	62	no	no	None	None	Yes	1800	Nonspecific	Yes	19
1378	male	28.05503046	no	50	6	0.861	41	no	no	None	None	No	NA	Nonspecific	No	2
1379	male	22.42634641	yes	30	20	1	76	no	no	None	1-2/day	No	740	Nonspecific	No	6
1380	female	31.75170898	yes	60	22	0.477	63	no	yes	1-2/day	None	No	520	Nonspecific	No	9
1381	male	20.08571429	no	NA	NA	0.827	44	no	no	<1/day	None	No	800	Nonspecific	NA	NA
1382	female	28.78556213	no	50	46	0.5	83	yes	yes	1-2/day	1-2/day	No	300	Disc	No	13
1383	male	24.14130231	no	50	16	0.676	65	no	yes	None	None	Yes	1200	Stenosis	Yes	20
1384	female	32.99113322	no	80	42	0.425	85	no	yes	3+/day	None	Yes	520	Nonspecific	Yes	11
1385	female	28.33963215	no	NA	4	0.876	48	no	no	None	None	No	400	Nonspecific	NA	NA
1386	female	18.02124023	yes	70	20	0.818	66	no	yes	None	None	Yes	200	Spondy	Yes	20
1387	female	21.25472411	no	10	15	0.861	71	no	no	None	None	Yes	600	Disc	Yes	20
1388	female	25.97194444	no	30	40	0.583	83	no	yes	None	None	No	NA	Nonspecific	No	1
1389	female	34.38484278	no	50	26	0.796	68	no	yes	None	None	Yes	720	Disc	Yes	1
1390	female	22.31201172	no	60	40	0.728	19	no	no	1-2/day	None	Yes	400	Disc	Yes	20
1391	male	26.44386574	no	50	NA	0.816	54	no	no	None	None	Yes	960	Disc	Yes	18
1392	female	28.03230118	no	40	28	0.647	74	no	no	None	None	No	400	Stenosis	No	4
1393	male	29.41122449	yes	NA	18	0.663	32	no	no	None	3+/day	No	1240	Nonspecific	NA	NA
1394	female	39.12938458	no	50	34	0.79	33	no	yes	1-2/day	<1/day	Yes	520	Nonspecific	Yes	18
1395	male	34.96756055	no	NA	17	0.669	64	no	yes	1-2/day	<1/day	No	1200	Spondy	NA	NA
1396	female	32.44615385	no	90	57	0.459	35	no	yes	1-2/day	1-2/day	No	240	Nonspecific	No	13
1397	female	30.46510456	no	50	11	1	23	no	yes	<1/day	1-2/day	Yes	1000	Stenosis	Yes	20
1398	female	17.26606445	no	NA	28	0.778	50	no	yes	1-2/day	None	No	400	Stenosis	NA	NA
1399	male	31.92690311	no	50	48	0.778	46	no	no	None	None	Yes	600	Nonspecific	Yes	14
1400	male	25.8244898	no	NA	6	0.818	63	no	no	<1/day	None	Yes	760	Nonspecific	Yes	NA
1401	male	29.98313827	no	20	18	0.796	54	no	yes	1-2/day	<1/day	No	1800	Nonspecific	No	14
1402	female	24.56060199	no	30	15	0.778	55	no	no	None	None	No	NA	Spondy	No	1
1403	male	36.2779133	no	80	NA	0.716	30	no	yes	<1/day	<1/day	No	800	Disc	No	5
1404	female	23.71712803	no	50	48	0.586	33	no	no	1-2/day	1-2/day	Yes	800	Disc	Yes	14
1405	male	24.40972222	no	10	14	0.861	35	no	yes	None	None	No	600	Disc	No	15
1406	male	22.72297297	no	80	32	0.647	63	no	no	1-2/day	None	Yes	1280	Spondy	Yes	20
1407	female	36.47337006	no	30	31	0.818	69	no	yes	None	None	Yes	920	Nonspecific	Yes	20
1408	male	26.95945946	no	NA	36	0.542	61	no	yes	None	None	Yes	1200	Stenosis	Yes	NA
1409	female	29.62695109	no	80	28	0.659	62	no	no	1-2/day	None	No	600	Nonspecific	No	11
1410	female	26.57844991	no	NA	4	1	62	no	yes	None	None	No	800	Nonspecific	NA	NA
1411	male	26.62285587	no	50	14	0.82	54	no	no	None	None	No	1110	Disc	No	6
1412	female	30.17559834	no	80	24	0.818	38	no	no	None	None	Yes	800	Nonspecific	Yes	20
1413	male	25.08777006	no	50	15	0.82	88	no	no	None	None	Yes	840	Nonspecific	Yes	20
1414	female	26.6057526	no	NA	30	0.647	63	no	no	None	None	Yes	240	Stenosis	Yes	NA
1415	female	28.12	yes	50	51	0.616	63	no	no	1-2/day	<1/day	No	440	Stenosis	No	4
1416	female	35.87084961	yes	100	57	0.378	43	no	yes	None	None	No	NA	Nonspecific	No	1
1417	male	25.10186936	no	80	10	0.827	30	no	yes	<1/day	None	No	2360	Nonspecific	No	15
1418	male	25.39718547	no	50	44	0.455	35	no	yes	<1/day	<1/day	No	NA	Stenosis	No	2
1419	female	26.51795005	no	70	13	0.635	15	no	no	None	None	Yes	1000	Nonspecific	Yes	20
1420	female	24.79717813	no	60	33	0.79	47	no	no	None	None	Yes	450	Disc	Yes	20
1421	male	29.81907895	no	50	NA	0.796	53	no	no	None	None	No	1000	Stenosis	No	8
1422	female	38.96020508	no	NA	42	0.586	60	no	no	None	None	No	800	Disc	NA	NA
1423	female	46.75573964	no	80	8	0.827	46	no	yes	<1/day	<1/day	Yes	800	Nonspecific	Yes	20
1424	male	36.2779133	no	60	30	0.412	19	no	yes	<1/day	None	No	1200	Disc	No	1
1425	female	21.03147763	no	50	38	0.647	47	no	no	1-2/day	None	Yes	440	Nonspecific	Yes	16
1426	male	25.17630854	no	60	57	0.44	57	no	yes	None	1-2/day	No	400	Nonspecific	Yes	17
1427	male	31.66072434	no	30	33	0.796	67	yes	no	None	None	No	NA	Nonspecific	No	1
1428	male	31.79315886	no	40	13	0.55	38	no	yes	<1/day	<1/day	No	400	Nonspecific	No	6
1429	male	28.24265381	no	40	26	0.738	57	no	yes	None	<1/day	Yes	1200	Nonspecific	Yes	20
1430	male	27.25918367	no	20	6	0.778	39	no	no	<1/day	None	Yes	1200	Nonspecific	Yes	20
1431	female	20.0683391	no	30	12	0.832	46	no	no	None	None	No	NA	Nonspecific	No	2
1432	male	31.59882378	no	60	10	0.816	64	no	yes	1-2/day	1-2/day	Yes	880	Stenosis	Yes	14
1433	male	22.95510204	no	20	20	0.832	54	no	yes	None	None	No	1050	Nonspecific	No	6
1434	male	30.98938776	no	70	12	0.816	61	no	no	None	None	Yes	520	Disc	Yes	3
1435	female	21.79711914	no	50	18	0.861	30	no	no	None	None	Yes	560	Nonspecific	Yes	19
1436	female	37.76446281	yes	50	33	0.88	64	no	yes	3+/day	3+/day	Yes	1000	Nonspecific	Yes	20
1437	female	30.89355469	no	NA	NA	0.389	78	no	no	None	None	No	NA	Stenosis	NA	NA
1438	female	23.96023669	no	50	30	0.601	35	no	no	None	None	No	720	Spondy	No	12
1439	male	23.12088889	no	20	6	0.861	20	no	no	None	None	Yes	2000	Nonspecific	Yes	8
1440	male	32.77226741	no	80	36	0.389	47	no	yes	None	None	No	400	Disc	No	11
1441	male	28.12608131	no	50	8	0.765	39	no	no	None	None	Yes	1440	Nonspecific	Yes	20
1442	female	37.75878906	yes	80	42	0.443	26	no	yes	None	1-2/day	Yes	440	Nonspecific	Yes	20
1443	female	20.78204784	no	NA	NA	0.827	62	no	no	<1/day	<1/day	No	NA	Spondy	NA	NA
1444	female	25.91625977	no	50	10	0.819	68	no	no	None	None	Yes	400	Stenosis	Yes	20
1445	male	22.496	yes	NA	8	0.861	58	no	no	None	None	Yes	1600	Nonspecific	Yes	NA
1446	male	27.87569615	no	50	30	0.723	58	no	yes	<1/day	1-2/day	Yes	1000	Stenosis	Yes	14
1447	male	30.42763158	no	80	26	0.778	65	no	yes	None	1-2/day	Yes	1520	Stenosis	Yes	19
1448	female	22.86433504	no	50	22	0.778	47	no	yes	1-2/day	None	Yes	400	Nonspecific	Yes	20
1449	male	27.12191358	no	80	57	0.44	62	no	no	1-2/day	1-2/day	No	800	Nonspecific	No	3
1450	male	26.15218522	no	30	32	0.597	54	yes	yes	None	None	Yes	400	Spondy	Yes	20
1451	male	39.59799383	no	30	20	0.783	50	no	no	None	None	Yes	2400	Nonspecific	Yes	19
1452	female	21.03147763	no	50	12	0.832	31	no	yes	<1/day	<1/day	No	600	Nonspecific	No	9
1453	female	23.77471384	yes	70	20	0.785	43	no	yes	1-2/day	None	No	600	Nonspecific	No	1
1454	female	37.78554152	no	70	31	0.732	70	no	yes	1-2/day	None	Yes	600	Disc	Yes	20
1455	female	23.40105601	yes	60	28	0.86	57	no	yes	<1/day	1-2/day	No	0	Nonspecific	No	12
1456	male	NA	NA	NA	NA	NA	44	NA	no	NA	NA	Unknown	NA	Nonspecific	NA	NA
1457	male	25.90419501	no	NA	18	0.756	35	no	yes	None	None	Yes	1880	Disc	Yes	NA
1458	female	33.46801758	no	50	37	0.79	64	no	yes	None	None	No	520	Disc	No	13
1459	female	21.03147763	no	NA	2	0.82	26	no	no	None	None	Yes	800	Nonspecific	Yes	NA
1460	female	24.32336108	no	NA	12	0.803	67	no	yes	None	None	No	640	Nonspecific	NA	NA
1461	male	29.53161101	no	70	20	0.703	59	no	yes	1-2/day	None	No	1200	Stenosis	No	14
1462	female	34.32617188	yes	40	40	0.79	53	no	yes	<1/day	<1/day	Yes	800	Stenosis	Yes	19
1463	female	30.99647266	no	80	40	0.778	69	no	yes	None	None	Yes	200	Disc	Yes	20
1464	male	34.20739619	no	50	20	0.832	76	no	yes	3+/day	3+/day	Yes	400	Nonspecific	Yes	20
1465	female	34.32617188	no	20	12	0.82	59	no	no	None	None	Yes	400	Nonspecific	Yes	20
1466	female	29.26118626	no	60	28	0.647	86	no	yes	None	None	No	NA	Stenosis	No	1
1467	male	30.16891892	no	50	30	0.732	46	no	yes	3+/day	None	Yes	1000	Stenosis	Yes	20
1468	female	22.59412305	no	NA	14	0.861	39	no	yes	None	None	Yes	800	Nonspecific	Yes	NA
1469	female	39.31971904	no	50	34	0.704	46	no	yes	None	None	Yes	300	Disc	Yes	20
1470	female	27.56248608	no	50	20	0.827	28	no	no	1-2/day	<1/day	No	NA	Nonspecific	No	1
1471	male	25.84015963	no	80	20	0.635	38	no	yes	<1/day	<1/day	Yes	2000	Spondy	Yes	20
1472	female	29.29166667	no	100	60	0.663	89	no	yes	1-2/day	None	Yes	320	Nonspecific	Yes	20
1473	male	25.7658179	no	30	6	0.82	46	no	no	<1/day	<1/day	No	600	Nonspecific	No	15
1474	female	26.92265054	no	90	26	0.671	46	no	no	<1/day	None	No	400	Nonspecific	No	2
1475	male	23.74577778	no	50	4	0.861	49	no	no	None	<1/day	No	1800	Disc	No	6
1476	female	33.67008242	no	50	57	0.46	48	no	yes	None	None	Yes	560	Nonspecific	Yes	20
1477	male	34.94201183	yes	NA	36	0.475	62	yes	yes	None	3+/day	No	NA	Disc	NA	NA
1478	female	40.38397581	no	80	22	0.826	61	no	no	None	None	No	880	Spondy	No	15
1479	female	27.25918367	no	40	15	0.861	36	no	no	<1/day	None	Yes	800	Nonspecific	Yes	20
1480	female	24.605	no	NA	31	0.806	53	yes	yes	None	None	No	NA	Stenosis	NA	NA
1481	female	20.90047871	no	NA	24	0.785	71	yes	yes	<1/day	None	No	300	Nonspecific	NA	NA
1482	male	23.05362654	no	70	20	0.818	45	no	yes	None	None	Yes	NA	Nonspecific	Yes	1
1483	female	19.36836735	no	NA	46	0.515	27	no	no	<1/day	None	Yes	800	Disc	Yes	NA
1484	female	19.1292517	no	NA	NA	0.806	63	no	no	1-2/day	1-2/day	No	1000	Spondy	NA	NA
1485	male	34.58043981	no	0	4	1	43	no	yes	None	None	Yes	1800	Stenosis	Yes	20
1486	male	22.8049308	no	10	14	0.832	27	no	yes	1-2/day	None	Yes	1400	Disc	Yes	20
1487	male	24.67673469	no	50	14	0.756	52	no	no	<1/day	None	Yes	1400	Nonspecific	Yes	20
1488	female	25.8244898	no	50	32	0.768	54	no	yes	None	None	No	NA	Nonspecific	No	1
1489	male	23.6252888	no	0	2	0.861	39	no	no	None	None	No	2200	Nonspecific	No	4
1490	female	22.2379149	no	50	34	0.796	44	no	no	1-2/day	None	No	620	Nonspecific	No	12
1491	female	30.86267301	no	90	17	0.728	70	no	no	<1/day	<1/day	No	NA	Nonspecific	No	1
1492	male	22.3755787	no	50	8	0.832	56	no	yes	None	None	Yes	400	Nonspecific	Yes	20
1493	female	24.36357908	no	50	24	0.659	33	no	no	None	None	Yes	800	Nonspecific	Yes	20
1494	female	21.45385742	no	70	38	0.818	39	no	no	None	1-2/day	No	400	Nonspecific	No	2
1495	female	26.62248521	no	30	48	0.732	67	no	no	1-2/day	1-2/day	No	400	Nonspecific	No	7
1496	female	28.12	no	NA	22	0.643	59	yes	yes	1-2/day	1-2/day	No	1200	Disc	NA	NA
1497	female	32.11771029	no	NA	26	0.723	66	no	yes	<1/day	<1/day	Yes	600	Nonspecific	Yes	NA
1498	female	17.30461538	no	70	36	0.675	69	no	no	None	3+/day	No	480	Spondy	Yes	16
1499	male	26.54183673	no	0	18	0.682	46	no	yes	None	<1/day	No	1200	Nonspecific	No	6
1500	female	24.37158203	no	70	16	0.777	32	no	yes	<1/day	None	Yes	600	Nonspecific	Yes	1
1501	female	28.16250945	no	50	10	0.806	49	no	no	None	None	Yes	400	Nonspecific	Yes	20
1502	male	19.52390399	no	10	0	1	42	no	no	None	None	Yes	800	Nonspecific	Yes	20
1503	male	41.34425541	no	60	31	0.63	49	yes	yes	1-2/day	None	No	1800	Stenosis	No	7
1504	female	NA	NA	NA	NA	NA	47	NA	no	NA	NA	Unknown	NA	Disc	NA	NA
1505	male	33.47039474	no	50	50	0.723	52	no	yes	3+/day	3+/day	Yes	1800	Stenosis	Yes	20
1506	female	24.78135813	no	10	52	0.478	42	no	no	None	None	No	1000	Nonspecific	No	2
1507	male	34.84730099	no	80	26	0.662	33	no	no	None	None	No	NA	Nonspecific	No	1
1508	male	31.74648183	no	80	35	0.723	56	yes	no	3+/day	1-2/day	Yes	1200	Nonspecific	Yes	20
1509	female	27.80826405	no	50	16	0.732	37	no	yes	1-2/day	None	Yes	800	Nonspecific	Yes	20
1510	male	24.38979592	no	50	34	0.527	65	no	no	3+/day	3+/day	Yes	800	Nonspecific	Yes	20
1511	female	35.50505051	no	50	22	0.723	36	no	yes	<1/day	None	No	200	Nonspecific	No	14
1512	female	34.4531076	no	50	51	0.616	72	yes	yes	None	None	Yes	600	Nonspecific	Yes	20
1513	female	27.4609375	no	50	NA	0.611	48	no	yes	1-2/day	1-2/day	No	300	Stenosis	No	5
1514	male	36.95596112	no	100	48	0.381	40	no	no	1-2/day	None	Yes	1400	Stenosis	Yes	20
1515	male	19.34320521	no	50	40	0.832	65	no	yes	None	None	Yes	960	Disc	Yes	19
1516	female	20.4660355	no	50	64	0.425	80	no	yes	1-2/day	None	No	300	Nonspecific	No	9
1517	female	41.34425541	no	50	44	0.389	32	no	yes	1-2/day	<1/day	Yes	800	Disc	Yes	20
1518	female	46.34033203	no	70	34	0.616	56	no	yes	3+/day	1-2/day	No	NA	Nonspecific	No	1
1519	female	22.67741935	no	50	24	0.71	36	no	yes	3+/day	None	Yes	600	Nonspecific	Yes	20
1520	female	24.88647461	no	50	8	0.796	59	no	yes	3+/day	3+/day	Yes	400	Disc	Yes	7
1521	male	24.40972222	no	50	14	1	56	no	no	None	<1/day	No	1200	Stenosis	No	14
1522	female	27.77237302	no	80	46	0.593	90	yes	no	1-2/day	3+/day	No	400	Nonspecific	No	7
1523	male	28.3190918	no	90	12	0.861	34	no	no	1-2/day	<1/day	Yes	520	Nonspecific	Yes	13
1524	male	27.40588104	no	70	17	0.714	66	no	no	None	None	Yes	1080	Nonspecific	Yes	20
1525	female	30.11085916	no	80	44	0.443	64	no	no	3+/day	None	Yes	1120	Stenosis	Yes	19
1526	male	29.85651974	yes	50	12	0.765	30	no	yes	3+/day	None	No	1120	Nonspecific	Yes	18
1527	female	20.36911061	no	NA	30	0.809	25	no	yes	1-2/day	None	Yes	800	Disc	Yes	NA
1528	male	30.78224852	no	50	30	0.663	46	no	yes	1-2/day	1-2/day	No	800	Stenosis	No	5
1529	male	27.75849403	no	50	24	0.65	76	no	no	<1/day	<1/day	Yes	1320	Nonspecific	Yes	20
1530	female	24.37167428	no	50	57	0.63	55	no	no	1-2/day	<1/day	Yes	400	Stenosis	Yes	14
1531	female	26.62248521	no	50	37	0.659	74	no	yes	1-2/day	None	No	520	Nonspecific	No	15
1532	female	22.31201172	no	70	14	0.827	49	no	yes	<1/day	<1/day	Yes	1080	Stenosis	Yes	20
1533	male	22.2377551	no	NA	NA	0.759	24	no	no	1-2/day	None	No	500	Disc	NA	NA
1534	female	34.74765869	no	50	40	0.79	75	no	yes	<1/day	<1/day	No	NA	Nonspecific	No	1
1535	male	25.0647401	no	50	16	0.818	63	no	no	None	None	Yes	1560	Nonspecific	Yes	20
1536	female	28.28639053	no	50	24	0.738	41	no	yes	1-2/day	1-2/day	No	600	Nonspecific	No	7
1537	male	28.47800926	no	50	33	0.714	42	no	no	None	None	No	NA	Nonspecific	No	1
1538	female	26.62878788	no	NA	NA	0.561	56	no	no	1-2/day	1-2/day	Yes	1000	Nonspecific	Yes	NA
1539	female	21.58012487	no	30	8	0.861	55	no	no	None	None	No	720	Nonspecific	No	3
1540	female	29.85651974	no	50	22	0.778	35	no	yes	<1/day	<1/day	No	1200	Nonspecific	Yes	17
1541	female	27.4609375	no	50	6	0.79	55	no	no	<1/day	<1/day	Yes	1800	Stenosis	Yes	20
1542	female	14.74546485	no	NA	28	NA	56	no	yes	1-2/day	1-2/day	Unknown	NA	Nonspecific	NA	NA
1543	female	38.26982249	no	60	66	0.461	70	no	yes	None	3+/day	No	600	Stenosis	No	3
1544	female	29.26118626	no	60	18	0.806	49	no	no	1-2/day	None	Yes	800	Nonspecific	Yes	20
1545	female	23.02094008	no	40	44	0.643	35	no	yes	1-2/day	None	Yes	400	Disc	Yes	1
1546	female	21.63076923	no	50	46	0.63	82	no	yes	None	3+/day	No	300	Nonspecific	No	12
1547	male	22.42634641	no	NA	NA	1	47	no	no	<1/day	1-2/day	Unknown	1200	Disc	NA	NA
1548	female	21.6090204	yes	NA	4	0.716	52	no	no	None	None	Yes	720	Nonspecific	Yes	NA
1549	female	27.36591696	no	60	24	0.803	71	no	yes	1-2/day	1-2/day	Yes	400	Nonspecific	Yes	20
1550	female	25.8244898	no	40	30	0.523	51	no	no	None	None	No	1600	Nonspecific	No	15
1551	male	28.47800926	yes	60	44	0.825	28	no	no	<1/day	None	No	1600	Disc	No	4
1552	male	24.37066667	no	70	24	0.79	35	no	yes	1-2/day	None	No	1200	Nonspecific	No	6
1553	male	30.16891892	no	70	20	0.803	69	no	yes	None	3+/day	Yes	1200	Nonspecific	Yes	20
1554	female	31.32100691	no	60	64	0.575	42	no	yes	None	<1/day	Yes	600	Nonspecific	Yes	20
1555	male	22.44402436	yes	40	0	0.669	32	no	no	None	None	No	NA	Nonspecific	No	1
1556	female	29.61751479	no	50	14	1	40	no	yes	None	None	Yes	800	Nonspecific	Yes	20
1557	female	21.4643787	no	NA	NA	0.774	58	no	no	None	None	Yes	520	Nonspecific	Yes	NA
1558	male	28.79332073	no	60	30	0.826	36	no	no	<1/day	<1/day	Yes	400	Nonspecific	Yes	20
1559	male	37.65280403	no	80	53	0.279	59	yes	yes	3+/day	None	No	2800	Stenosis	No	7
1560	male	22.14870825	no	50	38	0.63	47	no	yes	3+/day	<1/day	Yes	1000	Stenosis	Yes	20
1561	female	22.31201172	no	90	24	0.816	59	no	no	3+/day	1-2/day	Yes	880	Spondy	Yes	20
1562	male	NA	no	80	30	0.643	42	no	yes	None	None	Yes	1320	Stenosis	Yes	20
1563	male	33.46954969	yes	60	38	0.47	34	no	yes	1-2/day	None	No	1200	Stenosis	No	13
1564	male	27.87569615	no	60	22	0.643	73	no	no	None	<1/day	Yes	800	Disc	Yes	12
1565	male	30.51215278	no	NA	13	0.827	57	no	yes	None	None	Yes	720	Stenosis	Yes	NA
1566	male	26.08534323	no	15	28	0.827	64	no	yes	None	None	No	1440	Stenosis	No	1
1567	female	26.6057526	no	50	26	0.714	65	no	yes	3+/day	3+/day	Yes	400	Nonspecific	Yes	19
1568	female	36.210718	no	90	53	0.568	59	yes	yes	1-2/day	3+/day	Yes	840	Spondy	Yes	20
1569	female	26.51795005	no	NA	18	0.675	77	no	no	3+/day	1-2/day	Yes	600	Disc	Yes	NA
1570	male	23.67244898	no	90	28	0.741	40	no	yes	1-2/day	1-2/day	Yes	1040	Nonspecific	Yes	20
1571	female	31.92878259	no	80	28	0.455	73	yes	no	3+/day	3+/day	No	NA	Nonspecific	No	1
1572	female	28.49800462	no	NA	NA	0.832	45	no	no	1-2/day	None	Yes	680	Nonspecific	Yes	NA
1573	female	32.18730489	yes	50	44	0.634	53	yes	no	None	None	Yes	480	Nonspecific	Yes	6
1574	male	NA	no	NA	NA	0.827	50	no	no	<1/day	None	Yes	1200	Stenosis	Yes	NA
1575	female	30.22843322	no	50	17	0.783	70	no	no	None	1-2/day	Yes	400	Nonspecific	Yes	1
1576	male	32.07498512	no	NA	31	0.587	66	no	no	None	None	No	600	Disc	NA	NA
1577	male	26.9722449	no	50	12	0.809	30	no	yes	None	None	Yes	680	Nonspecific	Yes	12
1578	female	NA	NA	NA	NA	NA	49	NA	no	NA	NA	Unknown	NA	Disc	NA	NA
1579	male	32.42408163	no	NA	4	0.826	71	no	yes	None	None	Yes	340	Nonspecific	Yes	NA
1580	male	38.00821799	yes	50	44	0.708	54	no	yes	1-2/day	1-2/day	No	NA	Nonspecific	No	1
1581	female	29.75495656	no	NA	24	0.708	61	no	yes	3+/day	3+/day	No	NA	Nonspecific	NA	NA
1582	female	29.85651974	yes	70	46	0.518	53	no	no	1-2/day	1-2/day	Yes	520	Disc	Yes	6
1583	female	22.86030177	no	30	NA	0.832	40	no	yes	None	None	Yes	400	Nonspecific	Yes	20
1584	female	21.9458897	no	50	28	0.79	75	no	yes	1-2/day	1-2/day	Yes	200	Nonspecific	Yes	20
1585	female	30.78224852	no	70	22	0.818	53	no	no	1-2/day	<1/day	Yes	200	Nonspecific	Yes	20
1586	male	25.38948962	no	50	40	0.558	73	no	no	3+/day	3+/day	Yes	600	Nonspecific	Yes	20
1587	male	29.68192907	no	50	22	0.79	35	no	yes	None	None	No	NA	Nonspecific	No	1
1588	female	NA	no	50	4	0.861	36	no	no	None	<1/day	No	1000	Disc	No	3
1589	female	23.07828283	no	50	26	0.748	47	no	yes	None	None	Yes	400	Nonspecific	Yes	20
1590	male	27.25918367	no	40	13	0.751	84	no	yes	None	None	No	600	Stenosis	No	9
1591	female	32.68706747	no	NA	6	1	72	no	yes	1-2/day	None	No	800	Nonspecific	NA	NA
1592	male	27.43572084	no	NA	6	0.861	64	no	yes	<1/day	<1/day	Yes	1400	Stenosis	Yes	NA
1593	male	32.22297297	no	50	32	0.639	44	no	no	3+/day	1-2/day	Yes	960	Nonspecific	Yes	20
1594	female	30.78224852	no	60	20	0.711	69	yes	yes	<1/day	None	Yes	400	Disc	Yes	20
1595	female	35.42454019	no	90	28	0.778	75	yes	yes	1-2/day	None	Yes	520	Nonspecific	Yes	20
1596	male	29.1560571	no	80	48	0.58	53	no	yes	3+/day	3+/day	Yes	480	Spondy	Yes	12
1597	male	29.59835153	no	30	16	0.778	70	no	yes	None	None	Yes	1120	Stenosis	Yes	14
1598	female	39.15125863	no	40	22	0.827	24	no	no	3+/day	3+/day	No	1080	Nonspecific	No	13
1599	male	22.14870825	no	30	24	0.723	40	no	yes	1-2/day	None	No	NA	Stenosis	No	1
1600	female	24.18274657	no	80	52	0.63	65	no	yes	None	None	No	400	Nonspecific	No	9
1601	female	23.40105601	no	20	22	0.427	32	no	yes	<1/day	1-2/day	No	1000	Disc	No	7
1602	male	20.44755114	no	60	20	0.79	29	no	yes	None	None	Yes	880	Nonspecific	Yes	20
1603	male	38.26982249	yes	NA	32	0.704	49	no	yes	None	None	No	800	Nonspecific	NA	NA
1604	female	19.46020761	no	50	20	0.729	59	no	yes	None	None	Yes	600	Disc	Yes	20
1605	female	20.17332415	no	50	28	0.796	42	no	no	None	None	No	400	Nonspecific	No	8
1606	female	20.22037197	no	50	18	0.861	52	no	no	<1/day	None	Yes	400	Nonspecific	Yes	20
1607	female	NA	NA	NA	NA	NA	49	NA	no	NA	NA	No	NA	Stenosis	NA	NA
1608	male	27.12191358	no	20	10	0.861	48	no	no	None	None	Yes	1200	Nonspecific	Yes	20
1609	female	33.92818156	no	50	51	0.827	79	no	yes	1-2/day	None	Yes	600	Nonspecific	Yes	20
1610	female	28.24265381	yes	10	32	0.527	62	no	yes	1-2/day	<1/day	Yes	840	Nonspecific	Yes	20
1611	male	27.45443787	no	50	35	0.611	69	no	yes	None	None	No	600	Stenosis	No	13
1612	female	22.48239721	no	50	24	0.861	59	no	no	None	None	Yes	880	Nonspecific	Yes	20
1613	male	26.6057526	no	50	20	0.716	51	no	no	None	None	No	1000	Spondy	No	5
1614	female	29.93373646	yes	NA	38	0.647	62	no	yes	None	None	No	NA	Disc	NA	NA
1615	male	39.57590542	no	50	30	0.634	50	no	yes	None	None	No	NA	Disc	No	1
1616	male	25.08542388	no	NA	0	0.8	62	no	yes	None	None	No	520	Stenosis	NA	NA
1617	female	40.73822121	no	60	77	0.48	74	no	yes	3+/day	3+/day	Yes	NA	Nonspecific	Yes	9
1618	female	28.58217993	no	70	30	0.714	35	no	no	<1/day	<1/day	No	400	Disc	Yes	17
1619	female	20.59570313	no	50	31	0.659	36	no	yes	3+/day	3+/day	No	1400	Nonspecific	No	4
1620	male	22.59412305	no	60	28	0.527	54	no	yes	3+/day	<1/day	Yes	800	Stenosis	Yes	12
1621	female	32.60009183	no	50	22	0.854	43	no	yes	1-2/day	1-2/day	Yes	600	Nonspecific	Yes	19
1622	female	29.2568371	no	50	42	0.723	77	yes	yes	<1/day	<1/day	Yes	200	Stenosis	Yes	20
1623	female	25.10714286	no	60	24	0.778	52	no	no	<1/day	None	Yes	1600	Nonspecific	Yes	20
1624	female	35.77878559	no	50	31	0.861	70	no	no	None	None	No	NA	Spondy	No	1
1625	female	NA	NA	NA	NA	NA	40	NA	no	NA	NA	No	NA	Nonspecific	NA	NA
1626	male	36.2779133	no	50	30	0.723	55	no	yes	1-2/day	1-2/day	Yes	1480	Nonspecific	Yes	20
1627	female	42.06295525	no	50	35	0.634	68	no	no	None	None	Yes	480	Nonspecific	Yes	20
1628	female	35.50505051	no	40	36	0.643	56	yes	yes	None	<1/day	No	400	Nonspecific	No	7
1629	female	21.63076923	no	NA	NA	0.647	32	no	no	<1/day	None	Yes	1000	Spondy	Yes	NA
1630	female	21.09	no	50	52	0.689	38	no	no	1-2/day	None	No	400	Nonspecific	No	9
1631	male	26.57844991	no	50	22	0.659	49	no	yes	1-2/day	1-2/day	No	500	Disc	No	5
1632	male	28.24265381	no	80	24	0.611	39	no	yes	None	1-2/day	Yes	400	Nonspecific	Yes	20
1633	male	23.71394839	no	50	13	0.806	69	no	yes	1-2/day	None	No	NA	Spondy	No	2
1634	female	21.87111111	no	50	NA	0.839	33	no	no	None	None	No	400	Nonspecific	No	5
1635	male	27.02142407	no	50	18	0.826	70	no	yes	None	None	Yes	2400	Stenosis	Yes	20
1636	male	27.04353537	no	NA	NA	0.796	40	no	no	None	None	No	1400	Spondy	NA	NA
1637	male	29.55000938	no	50	22	0.81	67	yes	no	None	None	Yes	380	Nonspecific	Yes	20
1638	male	34.16683198	no	70	28	0.797	33	no	yes	3+/day	3+/day	No	1200	Nonspecific	No	2
1639	male	25.8244898	no	50	24	0.595	40	no	yes	None	None	Yes	1200	Disc	Yes	20
1640	male	23.80396525	no	NA	37	0.748	59	no	yes	None	None	No	NA	Nonspecific	NA	NA
1641	female	26.44987906	no	NA	33	0.803	85	no	yes	None	None	Yes	200	Nonspecific	Yes	NA
1642	male	23.98651061	no	50	13	0.827	80	no	no	3+/day	3+/day	Yes	600	Nonspecific	Yes	20
1643	male	NA	NA	NA	NA	NA	36	NA	no	NA	NA	No	NA	Stenosis	NA	NA
1644	male	33.96135266	yes	20	20	0.464	58	no	no	<1/day	None	No	1000	Nonspecific	No	2
1645	male	20.37681159	no	100	52	0.49	31	no	yes	3+/day	<1/day	No	220	Nonspecific	No	4
1646	female	38.48998215	no	50	46	0.581	72	no	yes	None	None	Yes	600	Nonspecific	Yes	20
1647	male	28.05503046	yes	NA	8	1	71	no	yes	None	None	Yes	800	Stenosis	Yes	NA
1648	male	26.57432432	no	60	56	0.385	64	no	yes	None	1-2/day	No	NA	Disc	No	1
1649	female	36.38574219	yes	NA	12	0.818	55	no	yes	None	None	No	800	Stenosis	NA	NA
1650	female	37.80046209	no	NA	62	0.52	34	no	yes	3+/day	1-2/day	Yes	400	Nonspecific	Yes	NA
1651	female	NA	NA	30	NA	NA	27	NA	no	<1/day	1-2/day	No	800	Nonspecific	No	1
1652	male	27.12191358	yes	NA	34	0.732	64	no	yes	1-2/day	None	Yes	1000	Disc	Yes	NA
1653	female	20.11706556	no	70	38	0.707	43	no	no	3+/day	None	Yes	400	Nonspecific	Yes	20
1654	male	45.32334854	no	70	40	0.586	36	no	yes	None	None	No	920	Disc	No	2
1655	female	29.1183432	no	NA	22	0.796	69	no	yes	None	None	Yes	240	Nonspecific	Yes	NA
1656	male	31.24444444	no	50	16	0.802	54	no	yes	<1/day	<1/day	Yes	2000	Nonspecific	Yes	20
1657	female	28.24265381	no	50	44	0.647	49	no	yes	1-2/day	None	No	1480	Stenosis	No	3
1658	female	19.14917481	no	50	15	0.86	57	no	yes	1-2/day	1-2/day	No	NA	Nonspecific	No	1
1659	female	36.48727639	no	40	20	0.784	64	no	yes	3+/day	None	Yes	800	Nonspecific	Yes	20
1660	male	28.36273222	no	NA	NA	0.471	58	no	no	None	None	No	1200	Nonspecific	NA	NA
1661	male	29.08863684	no	90	48	0.738	37	no	no	3+/day	3+/day	No	540	Nonspecific	No	10
1662	male	25.39408163	no	60	54	0.816	62	no	yes	1-2/day	<1/day	Yes	640	Nonspecific	Yes	10
1663	male	30.10250865	no	NA	24	0.783	58	no	no	3+/day	None	Yes	1600	Stenosis	Yes	NA
1664	male	25.72433853	no	50	12	0.79	40	no	yes	<1/day	None	Yes	800	Disc	Yes	20
1665	male	29.52702703	no	50	17	0.759	33	no	yes	<1/day	None	No	1960	Spondy	No	1
1666	male	25.67567568	no	50	18	0.827	68	no	yes	1-2/day	None	No	1050	Stenosis	No	14
1667	female	21.70573409	no	50	14	0.832	49	no	no	None	None	Yes	800	Nonspecific	Yes	20
1668	female	25.01492195	no	80	60	0.515	40	no	yes	3+/day	1-2/day	Yes	0	Nonspecific	Yes	16
1669	male	26.54183673	no	50	20	0.82	35	no	no	<1/day	None	No	520	Nonspecific	No	3
1670	male	24.40487998	no	50	20	0.339	30	no	yes	None	None	Yes	800	Nonspecific	Yes	20
1671	female	20.90047871	no	50	42	0.719	41	no	no	None	None	No	360	Nonspecific	No	8
1672	male	33.63951961	no	50	24	0.714	54	no	yes	3+/day	1-2/day	No	1320	Spondy	No	2
1673	male	23.10810811	no	50	32	0.784	67	no	yes	None	None	No	600	Nonspecific	No	10
1674	female	24.62005543	no	70	17	0.806	63	no	no	<1/day	<1/day	No	NA	Nonspecific	No	1
1675	female	24.45940828	yes	50	26	0.827	55	no	yes	None	3+/day	No	240	Nonspecific	No	14
1676	male	30.12259472	no	30	37	0.689	60	no	no	<1/day	<1/day	No	480	Nonspecific	No	3
1677	male	26.57844991	no	60	4	0.827	43	no	no	None	<1/day	Yes	600	Nonspecific	Yes	10
1678	male	21.10714956	no	30	32	0.635	34	no	no	None	None	No	450	Nonspecific	No	5
1679	male	31.19020062	no	NA	38	0.616	67	no	yes	<1/day	<1/day	Yes	800	Nonspecific	Yes	NA
1680	female	21.9458897	no	50	38	0.659	45	no	no	1-2/day	<1/day	No	NA	Nonspecific	No	1
1681	female	31.24444444	yes	50	35	0.561	55	no	yes	<1/day	1-2/day	No	NA	Stenosis	No	1
1682	female	NA	NA	NA	NA	NA	86	NA	no	NA	NA	Unknown	NA	Nonspecific	NA	NA
1683	female	21.78609221	no	80	20	0.818	38	no	yes	3+/day	3+/day	Yes	800	Nonspecific	Yes	15
1684	male	24.88647461	no	40	16	0.813	40	no	no	None	None	Yes	560	Nonspecific	Yes	20
1685	female	36.84090298	no	NA	NA	0.768	48	no	no	<1/day	<1/day	Yes	1000	Spondy	Yes	NA
1686	male	29.98313827	no	30	26	0.818	70	yes	yes	1-2/day	None	Yes	1050	Stenosis	Yes	20
1687	female	30.78224852	no	50	51	0.678	65	no	yes	1-2/day	None	No	NA	Nonspecific	No	1
1688	male	25.0647401	no	50	22	0.716	49	no	no	<1/day	None	Yes	1800	Disc	Yes	20
1689	female	27.26371732	no	50	37	0.708	46	yes	yes	1-2/day	1-2/day	Yes	400	Nonspecific	Yes	20
1690	male	22.88699853	no	NA	20	0.8	25	no	no	3+/day	None	Yes	1000	Disc	Yes	NA
1691	male	27.36591696	no	50	12	0.827	28	no	no	<1/day	<1/day	No	1200	Nonspecific	No	4
1692	male	23.32997269	no	30	20	0.827	42	no	yes	<1/day	None	Yes	1160	Disc	Yes	5
1693	male	27.38486842	no	60	26	0.703	39	no	no	1-2/day	3+/day	No	1200	Nonspecific	Yes	16
1694	male	22.66816327	no	50	22	0.778	68	no	yes	None	None	Yes	720	Stenosis	Yes	1
1695	female	22.07017544	no	50	68	0.455	86	no	yes	<1/day	<1/day	Yes	NA	Nonspecific	Yes	19
1696	male	27.86388936	no	50	24	0.827	48	no	no	None	3+/day	No	1000	Nonspecific	No	13
1697	male	26.44386574	no	60	14	0.809	51	no	no	1-2/day	None	Yes	720	Nonspecific	Yes	20
1698	female	23.29467456	no	NA	NA	0.818	46	no	no	3+/day	3+/day	No	1000	Nonspecific	NA	NA
1699	female	23.42703574	no	NA	17	0.796	49	no	no	1-2/day	1-2/day	Yes	400	Nonspecific	Yes	NA
1700	male	28.18890622	no	50	8	0.796	72	no	no	None	None	Yes	720	Nonspecific	Yes	20
1701	female	27.43572084	no	NA	17	0.816	63	yes	no	<1/day	None	Yes	400	Nonspecific	Yes	NA
1702	female	18.16618401	no	NA	30	0.723	75	no	no	<1/day	1-2/day	Yes	400	Spondy	Yes	NA
1703	male	34.86411426	no	80	33	0.515	64	yes	yes	3+/day	None	Yes	400	Nonspecific	Yes	20
1704	male	27.40588104	no	NA	0	0.827	48	no	no	1-2/day	1-2/day	No	600	Stenosis	NA	NA
1705	female	20.59570313	yes	80	28	0.827	59	no	yes	None	None	No	440	Nonspecific	No	7
1706	male	29.2362949	no	30	14	0.827	56	no	no	None	None	Yes	760	Nonspecific	Yes	13
1707	female	24.79717813	no	70	2	0.861	44	no	no	None	None	Yes	800	Nonspecific	Yes	20
1708	female	29.95029586	no	50	26	0.723	73	no	yes	1-2/day	1-2/day	Yes	400	Nonspecific	Yes	20
1709	female	24.14047867	no	50	38	0.765	42	no	yes	<1/day	None	No	800	Nonspecific	No	7
1710	male	32.10403208	no	100	26	0.803	76	yes	no	<1/day	<1/day	Yes	400	Nonspecific	Yes	20
1711	female	26.75305556	no	NA	28	0.704	29	no	yes	1-2/day	None	No	NA	Nonspecific	NA	NA
1712	male	28.05503046	no	50	2	1	45	no	no	None	None	No	NA	Nonspecific	No	1
1713	female	25.68279164	no	NA	34	0.437	45	no	no	1-2/day	1-2/day	No	800	Nonspecific	NA	NA
1714	male	25.05680552	no	50	20	0.796	75	no	yes	None	None	Yes	600	Stenosis	Yes	2
1715	female	23.04318418	no	80	NA	0.818	69	no	yes	None	None	Yes	400	Nonspecific	Yes	20
1716	male	33.37837838	no	30	55	0.309	44	no	yes	None	1-2/day	Yes	300	Nonspecific	Yes	14
1717	male	22.14870825	no	NA	0	0.861	37	no	yes	None	None	No	NA	Disc	NA	NA
1718	female	27.80826405	no	70	14	0.477	71	no	no	None	None	No	480	Nonspecific	No	2
1719	female	23.55731922	no	20	12	0.861	44	no	yes	None	None	Yes	1120	Disc	Yes	20
1720	male	26.30168685	no	80	51	0.449	87	no	yes	3+/day	None	No	560	Nonspecific	No	5
1721	female	25.68279164	no	50	26	0.783	54	no	yes	None	None	Yes	600	Nonspecific	Yes	20
1722	male	28.5885737	no	70	38	0.678	37	no	yes	1-2/day	None	No	2000	Nonspecific	No	13
1723	male	34.96756055	no	50	50	0.461	65	no	yes	1-2/day	<1/day	Yes	400	Stenosis	Yes	20
1724	male	43.74222222	no	0	14	0.809	22	no	no	<1/day	<1/day	No	NA	Nonspecific	No	1
1725	male	31.94698225	no	90	60	0.512	51	no	no	<1/day	<1/day	No	400	Nonspecific	No	5
1726	female	21.4644169	no	20	24	0.797	81	no	no	None	None	No	400	Nonspecific	No	1
1727	male	21.24622222	no	50	30	0.774	25	no	no	None	None	No	640	Nonspecific	No	2
1728	male	42.58140432	yes	80	20	0.643	45	no	no	3+/day	1-2/day	No	1520	Nonspecific	No	6
1729	male	28.79332073	no	70	46	0.689	50	no	no	3+/day	None	Yes	400	Nonspecific	Yes	20
1730	male	34.02027027	no	30	12	0.861	69	no	no	1-2/day	1-2/day	Yes	1000	Stenosis	Yes	20
1731	female	26.62248521	no	NA	11	0.783	58	no	no	None	None	Yes	600	Nonspecific	Yes	NA
1732	female	19.56591797	no	70	18	0.827	43	no	yes	None	None	Yes	600	Stenosis	Yes	20
1733	female	22.65527344	no	50	14	0.832	60	no	no	<1/day	None	No	800	Nonspecific	No	2
1734	male	28.05503046	no	NA	26	0.725	42	no	yes	None	<1/day	No	800	Nonspecific	NA	NA
1735	female	30.11085916	no	70	28	0.813	67	no	yes	3+/day	None	No	760	Nonspecific	No	2
1736	female	21.9458897	no	20	31	0.707	70	no	no	None	None	Yes	400	Nonspecific	Yes	19
1737	female	NA	NA	NA	NA	NA	55	NA	no	NA	NA	Unknown	NA	Spondy	NA	NA
1738	female	22.70773001	no	NA	13	0.861	37	no	yes	None	None	No	1050	Nonspecific	NA	NA
1739	male	24.78135813	no	90	24	0.816	44	no	no	<1/day	None	No	560	Disc	No	9
1740	female	29.75661376	no	20	46	0.482	73	yes	no	3+/day	<1/day	No	520	Nonspecific	No	2
1741	male	27.40588104	no	80	16	0.861	36	no	no	None	None	No	800	Nonspecific	No	12
1742	male	19.36639118	no	50	10	0.818	57	no	no	1-2/day	None	No	520	Nonspecific	No	9
1743	female	22.70773001	no	20	38	0.666	50	no	yes	3+/day	3+/day	No	440	Nonspecific	No	1
1744	female	19.76427336	no	50	28	0.747	40	no	no	1-2/day	None	No	400	Disc	No	9
1745	male	22.88699853	no	50	0	0.82	68	no	yes	None	None	No	440	Nonspecific	No	8
1746	male	22.52469388	no	50	10	0.876	59	no	no	3+/day	3+/day	Yes	640	Nonspecific	Yes	20
1747	male	34.43265306	no	50	12	0.861	28	no	no	None	None	No	2000	Nonspecific	Yes	17
1748	female	22.62911243	no	50	40	0.783	59	no	no	1-2/day	1-2/day	No	400	Spondy	No	3
1749	female	17.55671176	no	NA	38	0.783	63	no	yes	1-2/day	None	No	NA	Stenosis	NA	NA
1750	male	23.56509516	no	NA	NA	0.827	73	no	no	None	None	Unknown	NA	Stenosis	NA	NA
1751	male	28.88624567	no	70	20	0.818	37	no	no	None	None	Yes	1200	Nonspecific	Yes	20
1752	male	21.55807603	no	50	12	0.827	41	no	no	None	None	Yes	1280	Nonspecific	Yes	14
1753	male	23.05362654	no	60	12	0.818	23	no	no	<1/day	None	Yes	1000	Nonspecific	Yes	20
1754	female	22.2379149	no	50	28	0.806	41	no	no	1-2/day	None	Yes	400	Nonspecific	Yes	20
1755	female	NA	NA	NA	NA	NA	44	NA	no	NA	NA	Unknown	NA	Nonspecific	NA	NA
1756	female	27.63114135	no	60	48	0.741	61	no	yes	<1/day	<1/day	Yes	480	Nonspecific	Yes	20
1757	male	21.61575084	yes	80	24	0.79	55	no	yes	3+/day	3+/day	Yes	600	Stenosis	Yes	10
1758	female	22.14038086	no	50	6	0.861	37	no	yes	<1/day	<1/day	Yes	560	Spondy	Yes	4
1759	female	34.9229227	no	50	37	0.634	80	yes	yes	1-2/day	None	No	400	Nonspecific	No	4
1760	female	22.31201172	no	50	20	0.818	29	no	no	<1/day	<1/day	Yes	800	Nonspecific	Yes	15
1761	female	26.79017447	no	70	17	0.741	72	no	yes	None	1-2/day	Unknown	400	Disc	Yes	19
1762	female	21.25472411	no	NA	17	0.803	66	no	no	1-2/day	None	No	400	Nonspecific	NA	NA
1763	female	20.50416667	no	50	26	0.816	28	no	no	None	None	Yes	920	Nonspecific	Yes	20
1764	female	19.78617937	no	NA	31	0.816	61	no	no	<1/day	None	Yes	800	Nonspecific	Yes	NA
1765	female	39.31971904	no	80	42	0.72	58	yes	no	None	None	No	480	Disc	No	3
1766	male	NA	NA	NA	NA	NA	25	NA	no	NA	NA	Unknown	NA	Nonspecific	NA	NA
1767	female	22.88699853	no	40	26	0.79	60	no	no	1-2/day	None	No	600	Stenosis	No	2
1768	female	32.61254438	no	80	48	0.573	72	yes	yes	None	1-2/day	No	480	Disc	No	10
1769	male	26.62248521	no	70	12	0.827	53	yes	no	<1/day	None	Yes	1000	Nonspecific	Yes	17
1770	male	29.02233064	no	80	20	0.738	59	no	no	None	None	No	NA	Nonspecific	No	1
1771	female	NA	NA	NA	NA	NA	77	NA	no	NA	NA	No	NA	Nonspecific	NA	NA
1772	female	26.30601469	yes	70	48	0.51	66	no	yes	1-2/day	None	No	500	Nonspecific	Yes	20
1773	male	32.28061224	no	60	14	0.784	68	no	yes	3+/day	None	Yes	520	Nonspecific	Yes	20
1774	male	26.57844991	no	30	24	0.861	49	no	no	<1/day	None	Unknown	1760	Disc	No	6
1775	male	22.88699853	no	50	54	0.403	35	no	no	<1/day	None	No	1000	Nonspecific	Yes	19
1776	female	20.11706556	no	70	26	0.783	25	no	yes	<1/day	None	No	600	Nonspecific	Yes	17
1777	male	21.82432432	no	50	16	0.756	70	no	no	1-2/day	None	Unknown	1000	Disc	No	8
1778	female	32.91883455	no	90	50	0.257	64	no	no	None	None	No	NA	Stenosis	No	1
1779	female	24.20798898	no	40	42	0.599	67	no	yes	None	None	No	560	Nonspecific	Yes	17
1780	male	25.93243243	no	60	20	0.777	63	no	no	<1/day	None	Yes	1320	Nonspecific	Yes	20
1781	male	35.93653549	no	50	11	0.832	47	no	no	3+/day	3+/day	No	1800	Nonspecific	No	2
1782	female	30.72192383	no	80	28	0.704	60	no	yes	<1/day	<1/day	Yes	400	Nonspecific	Yes	20
1783	female	23.01031541	no	70	22	0.79	23	no	no	None	None	No	440	Nonspecific	No	10
1784	female	24.85353535	no	50	42	0.723	47	no	yes	<1/day	None	No	200	Nonspecific	No	7
1785	female	25.74462891	yes	50	26	0.778	60	no	yes	1-2/day	<1/day	No	200	Nonspecific	No	7
1786	male	31.56326531	no	70	32	0.741	42	no	yes	<1/day	None	Yes	1320	Spondy	Yes	20
1787	male	27.19400913	no	50	26	0.703	39	no	yes	None	None	No	1200	Nonspecific	No	3
1788	male	22.3755787	no	NA	42	0.451	54	no	yes	1-2/day	None	Yes	1200	Nonspecific	Yes	NA
1789	male	33.67008242	no	NA	36	0.565	62	no	yes	3+/day	None	No	NA	Nonspecific	NA	NA
1790	female	NA	NA	NA	NA	NA	50	NA	no	NA	NA	Yes	NA	Stenosis	Yes	NA
1791	male	28.05503046	no	50	28	0.645	64	no	yes	3+/day	None	No	NA	Spondy	No	1
1792	female	34.69811754	no	70	46	0.542	81	no	no	None	None	No	400	Stenosis	No	1
1793	female	21.76300728	no	NA	60	0.501	72	no	yes	1-2/day	1-2/day	Yes	400	Nonspecific	Yes	NA
1794	female	27.33888889	no	10	22	0.861	79	no	yes	None	None	No	400	Nonspecific	No	12
1795	female	23.83050847	no	80	11	0.876	77	no	yes	None	None	Yes	520	Disc	Yes	20
1796	female	22.8475	no	20	8	0.803	51	no	no	3+/day	3+/day	No	NA	Nonspecific	No	1
1797	female	29.17112483	no	50	15	0.88	89	yes	no	None	<1/day	Yes	400	Disc	Yes	20
1798	male	40.43918919	no	50	34	0.689	30	no	yes	None	None	No	440	Stenosis	No	5
1799	male	33.42836735	no	100	32	0.723	31	no	yes	1-2/day	None	Yes	1400	Nonspecific	Yes	20
1800	female	29.26118626	no	80	24	0.765	67	no	no	<1/day	<1/day	No	NA	Nonspecific	No	1
1801	female	28.71701156	no	60	50	0.616	79	yes	yes	None	None	Yes	220	Stenosis	Yes	20
1802	male	33.22306238	no	0	14	0.826	64	no	yes	None	<1/day	No	1040	Nonspecific	No	2
1803	male	30.84591837	no	70	28	0.704	85	no	yes	None	None	No	800	Stenosis	Yes	17
1804	male	38.12837838	no	60	50	0.565	42	no	yes	3+/day	1-2/day	No	1800	Nonspecific	Yes	18
1805	female	29.26118626	no	70	33	0.732	70	no	no	3+/day	3+/day	Unknown	400	Stenosis	Yes	19
1806	male	23.08594483	no	80	36	0.796	26	no	yes	1-2/day	<1/day	No	800	Stenosis	No	4
1807	female	30.26805556	no	70	24	0.81	90	no	yes	1-2/day	<1/day	No	NA	Stenosis	No	1
1808	male	NA	no	50	26	0.8	54	no	yes	3+/day	3+/day	Yes	1200	Disc	Yes	20
1809	male	34.86411426	no	NA	20	0.729	61	no	yes	None	1-2/day	No	NA	Nonspecific	NA	NA
1810	female	25.85991434	no	80	40	0.654	69	yes	yes	<1/day	None	Yes	200	Stenosis	Yes	20
1811	male	27.25918367	no	50	4	0.832	31	no	no	None	None	No	450	Stenosis	No	11
1812	female	20.93896484	no	NA	32	0.832	51	no	yes	<1/day	<1/day	No	600	Disc	NA	NA
1813	female	21.29798817	no	50	33	0.645	52	no	no	1-2/day	None	Unknown	NA	Nonspecific	No	1
1814	female	31.47038567	no	50	73	0.458	79	yes	no	1-2/day	3+/day	Yes	NA	Stenosis	Yes	20
1815	male	32.5462963	no	NA	20	0.636	64	no	yes	None	None	No	1400	Stenosis	NA	NA
1816	male	23.92060491	no	50	28	0.79	46	yes	no	None	None	No	800	Nonspecific	Yes	17
1817	female	28.28639053	no	50	28	0.719	59	no	no	<1/day	1-2/day	Yes	880	Stenosis	Yes	19
1818	female	20.11706556	no	50	30	0.678	34	no	yes	<1/day	<1/day	No	600	Nonspecific	No	11
1819	female	23.91156463	no	50	17	0.818	63	no	no	None	None	Unknown	NA	Stenosis	No	1
1820	female	44.28067523	no	80	57	0.533	69	no	yes	1-2/day	1-2/day	Yes	200	Stenosis	Yes	20
1821	female	22.48239721	no	60	22	0.818	19	no	no	1-2/day	1-2/day	No	NA	Nonspecific	No	1
1822	female	31.88208617	no	60	42	0.79	64	no	yes	None	None	No	450	Nonspecific	No	6
1823	male	22.95510204	no	60	28	0.789	36	no	no	1-2/day	<1/day	No	720	Spondy	No	7
1824	female	25.23777315	no	80	11	0.696	83	no	no	None	<1/day	Unknown	400	Nonspecific	Yes	20
1825	male	26.35727038	no	70	18	0.832	53	no	yes	None	None	No	880	Nonspecific	No	11
1826	female	28.24265381	yes	50	14	0.832	25	no	no	None	None	No	1200	Nonspecific	No	2
1827	female	23.02595112	no	80	11	0.593	71	no	no	None	3+/day	No	400	Nonspecific	No	6
1828	male	32.13946759	no	50	4	1	57	no	yes	<1/day	<1/day	No	1200	Nonspecific	Yes	20
1829	male	39.57590542	no	50	34	0.723	51	no	no	None	None	Yes	1400	Nonspecific	Yes	12
1830	female	21.94857668	no	NA	50	0.323	53	no	no	1-2/day	1-2/day	Yes	1000	Disc	Yes	NA
1831	female	31.73985488	no	100	18	0.813	47	no	yes	<1/day	<1/day	Yes	480	Nonspecific	Yes	20
1832	female	32.18730489	no	50	12	0.79	71	no	yes	None	None	No	338	Nonspecific	No	14
1833	male	31.63421697	no	20	16	0.796	67	no	no	None	None	Unknown	800	Spondy	No	7
1834	female	28.69387755	no	50	20	0.753	38	no	yes	1-2/day	<1/day	Yes	1000	Disc	Yes	20
1835	female	29.85964912	no	40	37	0.616	72	yes	yes	<1/day	None	Unknown	440	Nonspecific	Yes	19
1836	female	36.31015369	no	50	26	0.586	60	no	no	1-2/day	1-2/day	Yes	300	Nonspecific	Yes	20
1837	female	24.99555556	no	60	40	0.24	66	yes	no	None	3+/day	Unknown	400	Spondy	No	7
1838	female	30.89355469	no	50	32	0.818	63	no	yes	<1/day	None	No	720	Stenosis	No	4
1839	female	31.75170898	no	NA	NA	0.861	50	no	no	<1/day	None	Yes	600	Nonspecific	Yes	NA
1840	female	28.88624567	no	50	26	0.565	68	yes	no	None	None	No	400	Disc	No	6
1841	male	25.8244898	no	50	10	0.888	37	no	no	None	None	No	1680	Nonspecific	No	12
1842	female	33.65331318	no	30	37	0.659	40	no	yes	<1/day	None	Unknown	400	Nonspecific	Yes	20
1843	male	27.97653061	no	80	26	0.682	59	no	yes	1-2/day	1-2/day	No	NA	Stenosis	No	1
1844	male	32.49422222	yes	70	20	0.81	29	no	no	<1/day	1-2/day	No	400	Nonspecific	No	4
1845	female	38.26982249	no	NA	51	0.692	67	no	no	None	1-2/day	Yes	760	Disc	Yes	NA
1846	female	27.45443787	no	NA	22	0.732	86	no	yes	1-2/day	None	No	NA	Spondy	NA	NA
1847	female	28.72681359	no	NA	14	0.832	63	no	no	None	None	Yes	800	Nonspecific	Yes	NA
1848	female	26.62878788	no	70	26	0.783	59	no	yes	1-2/day	1-2/day	Yes	480	Disc	Yes	20
1849	male	28.05503046	no	60	38	0.741	24	no	yes	<1/day	<1/day	Yes	480	Stenosis	Yes	20
1850	female	24.36357908	no	NA	53	0.59	41	no	no	1-2/day	None	Yes	560	Nonspecific	Yes	NA
1851	male	25.93243243	no	80	28	0.687	78	no	no	1-2/day	<1/day	No	600	Nonspecific	No	9
1852	male	29.28473373	no	40	22	0.716	48	no	no	<1/day	<1/day	Yes	480	Nonspecific	Yes	10
1853	male	23.73167438	no	50	18	0.827	47	no	yes	<1/day	None	Unknown	NA	Nonspecific	No	2
1854	male	29.95029586	no	50	13	0.797	63	no	no	3+/day	<1/day	No	800	Nonspecific	No	5
1855	male	26.12009758	no	100	26	0.802	32	no	yes	1-2/day	None	Unknown	600	Nonspecific	Yes	20
1856	female	24.88647461	no	60	8	0.827	33	no	yes	None	None	No	400	Nonspecific	No	4
1857	female	25.74462891	no	70	20	0.671	58	no	yes	None	None	Yes	400	Nonspecific	Yes	20
1858	male	34.4531076	no	50	22	0.723	53	no	no	<1/day	None	Yes	1200	Nonspecific	Yes	20
1859	male	30.12857143	no	0	30	0.678	48	no	no	None	None	No	NA	Nonspecific	No	5
1860	male	26.18918919	no	60	16	0.765	64	no	yes	<1/day	<1/day	Yes	600	Nonspecific	Yes	12
1861	female	19.63408284	no	NA	NA	0.861	76	no	yes	None	1-2/day	Unknown	920	Nonspecific	NA	NA
1862	female	28.33963215	no	100	46	0.477	80	no	no	None	1-2/day	No	800	Nonspecific	No	9
1863	female	41.34425541	no	70	37	0.785	68	yes	no	1-2/day	<1/day	Yes	400	Nonspecific	Yes	20
1864	female	29.68222222	no	0	37	0.803	74	no	yes	None	None	Yes	520	Spondy	Yes	20
1865	female	23.02595112	yes	NA	37	0.813	71	no	yes	1-2/day	None	No	NA	Nonspecific	NA	NA
1866	male	26.38393695	no	50	51	0.639	35	no	yes	<1/day	None	No	2400	Nonspecific	No	1
1867	male	32.99795918	yes	80	13	0.62	45	no	yes	1-2/day	None	Yes	1000	Nonspecific	Yes	12
1868	female	30.55029297	no	80	20	0.669	57	no	yes	1-2/day	1-2/day	Yes	600	Stenosis	Yes	20
1869	female	22.14033762	no	70	38	0.579	48	no	no	1-2/day	None	Unknown	560	Nonspecific	No	6
1870	male	24.40487998	no	NA	40	0.587	39	no	yes	3+/day	3+/day	Yes	600	Stenosis	Yes	NA
1871	female	23.56509516	no	70	18	0.778	51	no	yes	None	None	No	480	Nonspecific	No	4
1872	male	27.19400913	no	50	22	0.725	48	no	yes	None	None	Yes	2000	Nonspecific	Yes	10
1873	female	19.73754883	no	50	0	0.861	69	no	yes	None	None	Unknown	480	Nonspecific	Yes	19
1874	female	30.11085916	no	30	NA	0.427	63	no	yes	3+/day	None	Yes	NA	Spondy	Yes	1
1875	female	44.59266272	no	50	33	0.732	56	no	yes	1-2/day	None	Unknown	340	Stenosis	No	4
1876	female	37.24389648	no	NA	52	0.597	57	no	yes	None	<1/day	Yes	400	Nonspecific	Yes	NA
1877	male	23.05362654	no	50	56	0.591	58	no	yes	1-2/day	1-2/day	No	200	Nonspecific	No	4
1878	female	22.96189349	no	NA	35	0.783	73	no	yes	None	None	Unknown	400	Nonspecific	NA	NA
1879	male	40.45836735	no	70	24	0.826	67	no	yes	1-2/day	None	Yes	760	Nonspecific	Yes	20
1880	female	36.12638889	no	50	14	0.861	59	no	yes	None	None	Yes	240	Nonspecific	Yes	20
1881	female	20.79881657	no	NA	NA	0.7	59	no	no	3+/day	None	Yes	NA	Nonspecific	Yes	NA
1882	female	20.63242604	no	NA	24	0.827	72	no	yes	None	None	Yes	600	Stenosis	Yes	NA
1883	male	25.84015963	no	60	16	0.861	59	yes	no	1-2/day	None	Yes	450	Nonspecific	Yes	20
1884	male	38.73278237	no	60	31	0.634	73	yes	yes	None	None	Unknown	400	Nonspecific	Yes	17
1885	male	38.16025087	no	NA	34	0.714	63	no	yes	None	None	Yes	520	Disc	Yes	NA
1886	male	27.31674018	yes	50	48	0.515	63	no	no	1-2/day	None	Yes	1400	Stenosis	Yes	20
1887	female	28.88624567	no	50	22	0.818	29	no	no	1-2/day	1-2/day	Yes	800	Nonspecific	Yes	20
1888	male	NA	no	50	8	0.861	41	no	no	None	None	Unknown	1600	Nonspecific	No	2
1889	female	25.74462891	no	NA	44	0.578	52	no	yes	3+/day	1-2/day	No	1320	Nonspecific	NA	NA
1890	male	25.74542222	no	50	40	0.723	46	no	yes	1-2/day	None	Yes	600	Stenosis	Yes	20
1891	female	21.7680998	no	80	22	0.594	34	no	no	None	None	Unknown	840	Nonspecific	No	7
1892	male	29.19031142	no	NA	NA	0.777	69	yes	yes	1-2/day	1-2/day	Unknown	480	Spondy	NA	NA
1893	female	33.27810651	no	50	15	0.738	63	no	yes	<1/day	None	Unknown	560	Disc	Yes	20
1894	female	31.47038567	no	NA	51	0.429	74	no	yes	3+/day	None	Yes	560	Stenosis	Yes	NA
1895	female	32.91883455	no	50	55	0.33	71	yes	yes	None	None	Unknown	800	Nonspecific	Yes	20
1896	male	25.98324151	no	40	24	0.861	56	no	no	1-2/day	None	Yes	1000	Nonspecific	Yes	20
1897	female	38.00821799	yes	80	36	0.49	57	no	yes	<1/day	<1/day	Unknown	760	Spondy	Yes	20
1898	male	31.92690311	no	50	18	0.662	36	no	yes	<1/day	None	Unknown	NA	Stenosis	No	1
1899	female	31.75170898	no	100	42	0.593	55	no	yes	None	None	Unknown	NA	Nonspecific	No	1
1900	female	22.79550296	no	40	24	0.783	47	no	yes	1-2/day	1-2/day	No	330	Nonspecific	No	2
1901	male	34.58043981	no	30	4	1	50	no	no	None	None	Yes	1080	Nonspecific	Yes	20
1902	female	30.69692617	no	50	28	0.803	84	no	no	None	None	Unknown	NA	Nonspecific	No	1
1903	female	21.78609221	no	50	17	0.529	52	no	no	None	None	No	1240	Nonspecific	No	4
1904	female	22.84882842	no	90	20	0.806	56	no	no	None	None	Yes	400	Nonspecific	Yes	20
1905	male	25.72433853	no	70	38	0.741	66	no	yes	None	3+/day	Unknown	NA	Disc	No	1
1906	male	24.95065789	no	0	4	0.832	34	no	no	1-2/day	None	Unknown	1600	Nonspecific	No	13
1907	female	22.46272189	no	50	36	0.659	46	no	no	None	3+/day	Unknown	600	Nonspecific	No	14
1908	female	28.12608131	no	50	18	0.876	60	no	yes	<1/day	<1/day	Unknown	760	Nonspecific	No	7
1909	male	26.7027027	no	50	4	0.861	26	no	yes	None	None	Unknown	600	Disc	Yes	20
1910	female	25.04222924	no	70	40	0.719	85	no	no	None	None	Unknown	NA	Nonspecific	No	1
1911	female	18.8822314	no	50	26	0.861	65	no	no	None	None	Unknown	200	Nonspecific	No	4
1912	male	32.28061224	no	70	12	0.819	65	no	yes	None	None	Unknown	500	Nonspecific	No	15
1913	female	23.40105601	no	70	10	0.818	28	no	yes	1-2/day	None	Unknown	1300	Nonspecific	No	4
1914	male	27.60135135	no	60	28	0.708	72	yes	yes	<1/day	1-2/day	Yes	450	Spondy	Yes	20
1915	male	31.66072434	no	50	12	0.832	42	no	yes	1-2/day	None	Unknown	680	Stenosis	Yes	18
1916	female	24.68912591	no	60	18	0.813	57	no	yes	<1/day	None	Unknown	400	Nonspecific	Yes	20
1917	male	25.79944455	no	50	6	0.818	40	no	no	None	None	No	NA	Nonspecific	No	1
1918	male	38.00821799	no	20	6	1	63	yes	no	<1/day	<1/day	Unknown	800	Nonspecific	No	4
1919	male	30.61585799	no	70	36	0.496	82	no	no	<1/day	<1/day	Unknown	0	Disc	Yes	19
1920	female	27.06659729	no	80	46	0.778	82	no	yes	1-2/day	None	Unknown	0	Nonspecific	No	14
1921	female	30.66345271	no	50	26	0.63	53	no	no	<1/day	None	Unknown	1200	Nonspecific	No	8
1922	female	26.15218522	no	50	34	0.63	31	no	no	1-2/day	None	Unknown	480	Disc	Yes	20
1923	female	39.70110193	no	50	57	0.477	61	no	no	<1/day	1-2/day	Unknown	600	Nonspecific	Yes	20
1924	male	27.79996142	no	50	10	0.682	77	no	yes	1-2/day	1-2/day	Unknown	920	Stenosis	No	8
1925	male	27.83505348	no	70	8	0.818	47	no	no	None	None	Unknown	920	Nonspecific	No	12
1926	male	31.92690311	no	70	50	0.616	63	no	yes	3+/day	1-2/day	Unknown	800	Stenosis	No	10
1927	female	26.46740129	no	50	22	0.827	21	no	no	<1/day	None	Unknown	600	Nonspecific	No	2
1928	male	25.84558824	no	70	14	0.784	60	yes	yes	<1/day	<1/day	Unknown	920	Nonspecific	No	3
1929	female	27.78721893	no	50	20	0.803	55	no	yes	<1/day	<1/day	Unknown	300	Stenosis	No	5
1930	male	27.99342105	no	50	26	0.832	67	no	yes	None	None	Unknown	680	Nonspecific	Yes	18
1931	female	28.78070488	no	40	35	0.796	59	no	no	1-2/day	<1/day	Unknown	440	Nonspecific	No	2
1932	female	24.18274657	no	70	40	0.861	61	no	yes	1-2/day	<1/day	Unknown	520	Stenosis	No	3
1933	male	26.39836735	no	50	18	0.861	34	no	no	<1/day	None	Unknown	380	Nonspecific	No	13
1934	female	32.76769967	no	80	24	0.643	74	no	yes	None	None	Unknown	680	Nonspecific	No	10
1935	male	28.65872132	no	55	46	0.471	81	no	no	3+/day	3+/day	Unknown	480	Nonspecific	Yes	20
1936	male	29.98313827	no	10	8	1	36	no	no	None	None	Unknown	NA	Nonspecific	No	1
1937	male	27.25918367	no	90	57	0.732	37	no	no	1-2/day	1-2/day	Unknown	400	Spondy	No	3
1938	female	25.69416823	no	20	2	0.82	35	no	yes	None	1-2/day	Unknown	600	Nonspecific	Yes	20
1939	male	37.73026316	no	20	26	0.732	24	no	yes	<1/day	None	Unknown	600	Spondy	Yes	20
1940	male	33.44723183	no	80	32	0.586	36	no	yes	1-2/day	1-2/day	Unknown	800	Stenosis	Yes	20
1941	female	28.6191716	no	50	20	0.818	58	no	yes	None	1-2/day	Unknown	880	Nonspecific	No	14
1942	female	18.63599911	no	NA	NA	0.675	47	no	no	None	1-2/day	Unknown	NA	Spondy	NA	NA
1943	male	31.41979592	no	50	26	0.756	39	no	no	<1/day	<1/day	Unknown	NA	Nonspecific	No	1
1944	male	25.08777006	no	70	NA	0.785	74	no	no	None	None	Unknown	560	Nonspecific	Yes	20
1945	male	21.01948302	no	60	22	0.816	29	no	yes	<1/day	None	Unknown	600	Nonspecific	No	10
1946	female	39.13683663	no	50	16	0.785	53	no	no	1-2/day	1-2/day	Unknown	400	Nonspecific	Yes	20
1947	female	30.11085916	no	40	53	0.723	30	no	yes	3+/day	None	Unknown	NA	Nonspecific	No	1
1948	female	25.60353798	no	NA	15	0.861	48	no	yes	1-2/day	None	Unknown	800	Stenosis	NA	NA
1949	male	NA	NA	NA	NA	NA	47	NA	no	NA	NA	Unknown	NA	Disc	NA	NA
1950	female	31.75170898	no	NA	16	0.803	55	no	no	None	None	Unknown	800	Disc	NA	NA
1951	male	31.56326531	no	50	28	0.719	53	no	yes	3+/day	None	Unknown	1440	Nonspecific	No	10
1952	female	26.56840514	yes	NA	NA	0.789	59	no	no	1-2/day	1-2/day	Unknown	800	Nonspecific	NA	NA
1953	male	27.49511111	no	NA	8	0.861	47	no	no	<1/day	None	Unknown	2000	Nonspecific	NA	NA
1954	female	25.84558824	no	70	42	0.784	73	no	yes	None	None	Unknown	600	Disc	No	2
1955	male	24.40514168	no	50	18	0.79	24	no	yes	None	None	Unknown	680	Nonspecific	No	8
1956	female	42.60606061	no	50	48	0.578	57	no	yes	<1/day	None	Unknown	800	Stenosis	Yes	20
1957	female	23.99381887	no	50	48	0.587	80	yes	yes	1-2/day	1-2/day	Unknown	400	Nonspecific	Yes	20
1958	female	24.62579882	no	70	10	0.827	63	no	yes	1-2/day	None	Unknown	440	Nonspecific	No	11
1959	male	26.57844991	yes	40	11	0.832	59	yes	no	None	None	Unknown	NA	Nonspecific	No	1
1960	female	26.1446281	no	50	34	0.662	31	no	yes	<1/day	<1/day	Unknown	400	Disc	Yes	20
1961	male	36.61458333	no	70	44	0.723	47	no	yes	1-2/day	None	Unknown	400	Nonspecific	No	12
1962	female	25.79053254	no	50	12	0.827	68	no	yes	<1/day	<1/day	Unknown	400	Nonspecific	No	13
1963	female	21.1105957	no	50	28	0.816	40	no	no	None	<1/day	Unknown	NA	Nonspecific	No	1
1964	male	23.26665699	no	90	54	0.591	58	yes	no	3+/day	3+/day	Unknown	0	Disc	No	6
1965	male	23.10810811	no	90	36	0.643	71	no	yes	<1/day	<1/day	Unknown	400	Disc	Yes	20
1966	female	46.58327035	no	50	17	0.861	67	no	yes	<1/day	<1/day	Unknown	440	Nonspecific	No	1
1967	female	38.61694336	no	80	26	0.709	67	no	yes	1-2/day	<1/day	Unknown	NA	Nonspecific	No	1
1968	male	24.78135813	no	70	15	0.738	80	no	yes	None	None	Unknown	520	Nonspecific	No	3
1969	male	34.96756055	no	80	24	0.678	70	yes	yes	1-2/day	1-2/day	Unknown	1200	Nonspecific	Yes	20
1970	female	19.4834971	no	60	24	0.768	55	no	yes	None	1-2/day	Unknown	400	Spondy	No	7
1971	female	40.3466483	no	50	38	0.647	40	no	yes	3+/day	None	Unknown	960	Nonspecific	No	9
1972	male	22.78240741	no	NA	12	0.658	72	yes	yes	None	None	Unknown	800	Stenosis	NA	NA
1973	male	23.08594483	no	NA	11	0.826	60	no	yes	None	None	Unknown	NA	Nonspecific	NA	NA
1974	female	25.38611111	no	40	16	0.619	62	yes	yes	None	None	Unknown	600	Nonspecific	Yes	17
1975	female	20.84859521	yes	80	46	0.578	73	no	yes	1-2/day	None	Unknown	200	Stenosis	Yes	20
1976	female	29.45112426	yes	50	46	0.4	89	no	no	<1/day	<1/day	Unknown	NA	Nonspecific	No	7
1977	female	29.40236835	no	20	15	0.738	65	no	yes	None	None	Unknown	480	Nonspecific	No	11
1978	female	20.6657128	no	60	10	0.826	86	yes	no	None	None	Unknown	NA	Spondy	No	1
1979	female	19.004109	no	40	32	0.59	39	no	yes	None	None	Unknown	800	Disc	Yes	20
1980	female	28.79332073	yes	NA	26	0.572	53	no	yes	3+/day	3+/day	Unknown	520	Nonspecific	NA	NA
1981	male	27.93557099	no	50	26	0.827	70	no	yes	None	None	Unknown	1400	Nonspecific	Yes	18
1982	male	32.5462963	no	70	40	0.562	41	no	yes	None	None	Unknown	NA	Nonspecific	No	1
1983	female	24.37158203	no	60	46	0.637	42	no	no	1-2/day	<1/day	Unknown	480	Nonspecific	No	2
1984	female	24.14047867	no	80	18	0.827	76	no	yes	None	None	Unknown	200	Nonspecific	Yes	20
1985	male	23.49075518	no	70	17	0.818	85	no	no	None	None	Unknown	600	Nonspecific	No	15
1986	female	31.24444444	no	NA	NA	0.647	86	no	no	1-2/day	1-2/day	Unknown	400	Disc	NA	NA
1987	female	24.02832031	no	50	12	0.876	75	yes	yes	None	None	Unknown	560	Nonspecific	No	7
1988	female	37.75878906	no	50	55	0.634	65	no	yes	None	None	Unknown	1200	Nonspecific	Yes	20
1989	male	26.54183673	no	10	8	0.861	51	no	yes	None	<1/day	Unknown	1000	Nonspecific	No	2
1990	male	29.2677551	yes	50	4	0.876	44	no	no	None	None	Unknown	NA	Disc	No	1
1991	female	27.98538675	no	20	28	0.748	32	no	yes	<1/day	<1/day	Unknown	600	Nonspecific	No	14
1992	female	21.62548828	no	50	26	0.861	68	no	no	<1/day	<1/day	Unknown	880	Nonspecific	No	11
1993	male	26.38393695	no	70	14	0.818	54	no	yes	1-2/day	<1/day	Unknown	880	Stenosis	No	10
1994	female	32.26660156	no	60	34	0.816	34	no	yes	1-2/day	<1/day	Unknown	440	Nonspecific	No	5
1995	male	33.37837838	no	80	NA	0.723	44	no	yes	3+/day	3+/day	Unknown	1600	Stenosis	No	6
1996	female	26.94604492	no	80	33	0.827	29	no	no	<1/day	<1/day	Unknown	400	Nonspecific	Yes	19
1997	female	27.43572084	yes	70	NA	0.659	58	yes	no	3+/day	3+/day	Unknown	600	Nonspecific	No	3
1998	female	25.79053254	no	NA	NA	0.861	54	no	no	3+/day	3+/day	Unknown	1000	Spondy	NA	NA
1999	male	24.40514168	no	70	20	0.723	30	no	yes	None	None	Unknown	NA	Nonspecific	No	1
[truncated: 715 more rows]
